# Supplementary material for: Phenotypic Responses to and Genetic Architecture of Sterility Following Exposure to Sub-Lethal Temperature During Development
Source: Front Genet. 2020 Jun 3;11:573. doi: 10.3389/fgene.2020.00573 (PMC7283914; doi:10.3389/fgene.2020.00573)
Supplement: Supplementary file 1 [file Data_Sheet_1.zip]

Archive with 2 entries (2 files):
- Tables S2 - S5 and Figures.docx
- Table S1.xlsx
