# Supplementary material for: Phenotypic Responses to and Genetic Architecture of Sterility Following Exposure to Sub-Lethal Temperature During Development
Source: Front Genet. 2020 Jun 3;11:573. doi: 10.3389/fgene.2020.00573 (PMC7283914; doi:10.3389/fgene.2020.00573)
Supplement: Supplementary file 1 [file Data_Sheet_1.zip › Table S1.xlsx]

## Sheet: Legend
Table S1: Data file with data analyzed for this paper, containing five tabs; the first tab (Legend) explains the contents of the remaining four tabs, each of which contains relevant data for the paper.
This data file has four tabs, each tab associated with a dataset used in the analysis
Tab: Male data raw
This tab contains the raw data of male fertility at three different developmental temperatures.
Table headers are below then explained
Batch	DGRP	Temperature	Vial	Larvae
Batch = block
DGRP = DGRP line
Temperature = developmental temperature experienced
Vial = vial where each pair was kept
Larvae = 1, if larvae present; 0, if no larvae present
Tab: Male data
This tab contains compacted data per DGRP line from the male fertility assay at three different developmental temperatures, including inversions and intercepts + slopes extracted from statistical models.
Table headers are below then explained
DGRP Line	LineNo	Reproduced 25°C	All 25°C	Reproduced 27°C	All 27°C	Reproduced 29°C	All 29°C	Batch	inv1	inv2	inv7	inv8	inv9	wolb	Intercepts 25°C	Intercepts 27°C	Intercepts 29°C	Slopes
DGRP Line = line number
LineNo = abbreviated line number
Reproduced 25°C = all vials in that block (batch) which at least one larva was found; same explanation for columns "Reproduced 27" and "Reproduced 29"
All 25°C = total number of males (vials) assayed for that line in that batch (block); same explanation for columns "Reproduced 27" and "Reproduced 29"
Batch = block number
inv columns are the inversion status of each line for each of the main inversions characterized in the DGRP; ST = standard, INV = inversion. ST/INV = unfixed status in the line
wolb = wolbachia status of each line; y = infected, n = not infected
Intercepts columns are the derived intercepts for each temperature using a random slopes model as described in the text
Slopes is the derived slope across temperatures using a random slopes model as described in the text
Tab: Canton S male data
This tab contains data from assaying Canton S used to account for variation across blocks
Table headers are below and then explained
Batch	CScase25	CStotal25	CScase29	CStotal29	CSprop25	CSprop29
Batch = block
CScase25 = Canton S (CS) case (number of vials with at least one larva) at 25°C; same explanation for column "CScase29"
CStotal25 = Canton S (CS) total (total number of vials assayed) at 25°C; same explanation for column "CStotal29)
CSprop25 = CScase25/CStotal25; same explanation for "CSprop29"
Tab: Female data raw
This tab contains data from assaying female fertility at three different temperatures for DGRP lines assigned as High or Low (see text for description) for male fertility performance across temperatures
Table headers are below and then explained
Batch	LH_code	DGRP	Temperature	Vial	Larvae
Batch = block
DGRP = DGRP line
LH_code = whether the assayed line is considered to be a High (H) performing male line or a Low (L) performing male line
Temperature = developmental temperature experienced
Vial = vial where each pair was kept
Larvae = 1, if larvae present; 0, if no larvae present
Tab: Female data
This tab contains compacted data per line from the female fertility assay at three different temperatures for DGRP lines assigned as High or Low (see text for description) for male fertility performance across temperatures
Table headers are below and then explained
Batch	LH_code	DGRP	Temperature	case	total
Batch = block
LH_code = whether the assayed line is considered to be a High (H) performing male line or a Low (L) performing male line
DGRP = DGRP line
Temperature = developmental temperature experienced
case = number of vials with at least one larva
total = total number of vials (females) assayed
Tab: Canton S female data
This tab contains data from assaying Canton S used to account for variation across blocks
Table headers are below and then explained
Batch	CScase25
Batch = block
CScase25 = Canton S (CS) case (number of vials with at least one larva) at 25°C; same explanation for column "CScase29"
CStotal25 = Canton S (CS) total (total number of vials assayed) at 25°C; same explanation for column "CStotal29)
CSprop25 = CScase25/CStotal25; same explanation for "CSprop29"

## Sheet: Male data raw
Batch	DGRP	Temperature	Vial	Larvae
4	21	25	1	1
4	21	25	2	1
4	21	25	3	1
4	21	25	4	1
4	21	25	5	1
4	21	25	6	1
4	21	25	7	1
4	21	25	8	1
4	21	25	9	1
4	21	25	10	1
4	21	25	11	1
4	21	25	12	0
4	21	25	13	1
4	21	25	14	1
4	21	25	15	1
4	21	25	16	1
4	21	25	17	1
4	21	25	18	1
4	21	25	19	0
4	21	25	20	1
4	21	25	21	1
4	21	25	22	1
4	21	25	23	0
4	21	25	24	1
4	21	25	25	1
4	21	25	26	1
4	21	25	27	1
4	21	25	28	1
4	21	25	29	0
4	21	25	30	1
4	31	25	1	1
4	31	25	2	1
4	31	25	3	1
4	31	25	4	1
4	31	25	5	1
4	31	25	6	1
4	31	25	7	1
4	31	25	8	1
4	31	25	9	1
4	31	25	10	1
4	31	25	11	1
4	31	25	12	1
4	31	25	13	1
4	31	25	14	0
4	31	25	15	1
4	31	25	16	1
4	31	25	17	1
4	31	25	18	1
4	31	25	19	1
4	31	25	20	0
4	31	25	21	1
4	31	25	22	1
4	31	25	23	1
4	31	25	24	1
4	31	25	25	1
4	31	25	26	1
4	32	25	1	1
4	32	25	2	1
4	32	25	3	1
4	32	25	4	1
4	32	25	5	0
4	32	25	6	1
4	32	25	7	1
4	32	25	8	1
4	32	25	9	1
4	32	25	10	1
4	32	25	11	1
4	32	25	12	0
4	32	25	13	1
4	32	25	14	1
4	32	25	15	1
4	32	25	16	1
4	32	25	17	1
4	32	25	18	1
4	32	25	19	1
4	32	25	20	1
4	32	25	21	1
4	32	25	22	1
4	32	25	23	1
4	32	25	24	1
4	32	25	25	1
4	32	25	26	1
4	32	25	27	1
4	32	25	28	1
4	32	25	29	1
4	32	25	30	1
5	38	25	1	1
5	38	25	2	1
5	38	25	3	1
5	38	25	4	1
5	38	25	5	0
5	38	25	6	0
5	38	25	7	1
5	38	25	8	1
5	38	25	9	1
5	38	25	10	0
5	38	25	11	0
5	38	25	12	0
5	38	25	13	1
5	38	25	14	1
5	38	25	15	0
5	38	25	16	1
5	38	25	17	1
5	38	25	18	0
5	38	25	19	0
5	38	25	20	1
5	38	25	21	0
5	38	25	22	0
5	38	25	23	1
5	38	25	24	1
5	38	25	25	1
5	38	25	26	1
5	38	25	27	0
5	38	25	28	1
5	38	25	29	1
5	38	25	30	1
9	40	25	1	1
9	40	25	2	1
9	40	25	3	1
9	40	25	4	1
9	40	25	5	1
9	40	25	6	1
9	40	25	7	1
9	40	25	8	1
9	40	25	9	1
9	40	25	10	1
9	40	25	11	1
9	40	25	12	1
9	40	25	13	1
9	40	25	14	1
9	40	25	15	1
9	40	25	16	1
9	40	25	17	1
9	40	25	18	1
9	40	25	19	1
9	40	25	20	1
9	40	25	21	1
9	40	25	22	1
9	40	25	23	1
9	40	25	24	1
9	40	25	25	1
9	40	25	26	1
9	40	25	27	1
9	40	25	28	1
9	40	25	29	1
9	40	25	30	1
3	42	25	1	1
3	42	25	2	1
3	42	25	3	1
3	42	25	4	1
3	42	25	5	1
3	42	25	6	1
3	42	25	7	1
3	42	25	8	1
3	42	25	9	1
3	42	25	10	1
3	42	25	11	1
3	42	25	12	1
3	42	25	13	1
3	42	25	14	1
3	42	25	15	1
3	42	25	16	1
3	42	25	17	1
3	42	25	18	1
3	42	25	19	1
3	42	25	20	1
3	42	25	21	1
3	42	25	22	1
3	42	25	23	1
3	42	25	24	1
3	42	25	25	1
3	42	25	26	1
3	42	25	27	1
3	42	25	28	1
7	45	25	1	1
7	45	25	2	1
7	45	25	3	1
7	45	25	4	1
7	45	25	5	1
7	45	25	6	1
7	45	25	7	1
7	45	25	8	1
7	45	25	9	1
7	45	25	10	1
7	45	25	11	1
7	45	25	12	1
3	48	25	1	1
3	48	25	2	1
3	48	25	3	1
3	48	25	4	1
3	48	25	5	1
3	48	25	6	1
3	48	25	7	1
3	48	25	8	1
3	48	25	9	1
3	48	25	10	1
3	48	25	11	1
3	48	25	12	1
3	48	25	13	1
3	48	25	14	1
3	48	25	15	1
3	48	25	16	1
3	48	25	17	1
3	48	25	18	1
3	48	25	19	1
3	48	25	20	1
3	48	25	21	1
3	48	25	22	1
3	48	25	23	1
3	48	25	24	1
3	48	25	25	0
3	48	25	26	1
3	48	25	27	1
3	48	25	28	1
3	48	25	29	1
3	48	25	30	1
9	57	25	1	1
9	57	25	2	1
9	57	25	3	1
9	57	25	4	1
9	57	25	5	1
9	57	25	6	1
9	57	25	7	1
9	57	25	8	1
9	57	25	9	1
9	57	25	10	1
9	57	25	11	1
9	57	25	12	1
9	57	25	13	1
9	57	25	14	1
9	57	25	15	1
9	57	25	16	1
9	57	25	17	1
9	57	25	18	1
9	57	25	19	1
9	57	25	20	1
9	57	25	21	1
9	57	25	22	1
9	57	25	23	1
9	57	25	24	1
9	57	25	25	1
9	57	25	26	1
9	57	25	27	1
9	57	25	28	NA
9	57	25	29	1
9	57	25	30	1
6	59	25	1	1
6	59	25	2	1
6	59	25	3	1
6	59	25	4	1
6	59	25	5	1
6	59	25	6	1
6	59	25	7	1
6	59	25	8	1
6	59	25	9	1
6	59	25	10	1
6	59	25	11	1
6	59	25	12	1
6	59	25	13	1
6	59	25	14	1
6	59	25	15	1
6	59	25	16	1
6	59	25	17	1
6	59	25	18	1
6	59	25	19	1
6	59	25	20	1
6	59	25	21	1
6	59	25	22	1
6	59	25	23	1
6	59	25	24	1
6	59	25	25	1
6	59	25	26	1
6	59	25	27	1
6	59	25	28	1
6	59	25	29	1
6	59	25	30	1
10	73	25	1	1
10	73	25	2	1
10	73	25	3	1
10	73	25	4	1
10	73	25	5	0
10	73	25	6	1
10	73	25	7	1
10	73	25	8	1
10	73	25	9	1
10	73	25	10	1
10	73	25	11	NA
10	73	25	12	1
10	73	25	13	0
10	73	25	14	1
10	73	25	15	1
10	73	25	16	1
10	73	25	17	1
10	73	25	18	1
10	73	25	19	1
10	73	25	20	1
10	73	25	21	0
10	73	25	22	1
10	73	25	23	1
10	73	25	24	1
10	73	25	25	1
10	73	25	26	1
10	73	25	27	1
10	73	25	28	1
10	73	25	29	1
10	73	25	30	0
7	75	25	1	1
7	75	25	2	1
7	75	25	3	1
7	75	25	4	1
7	75	25	5	1
7	75	25	6	1
7	75	25	7	1
7	75	25	8	1
7	75	25	9	1
7	75	25	10	1
7	75	25	11	1
7	75	25	12	1
7	75	25	13	1
7	75	25	14	1
7	75	25	15	1
7	75	25	16	1
7	75	25	17	1
7	75	25	18	1
7	75	25	19	1
7	75	25	20	1
7	75	25	21	1
7	75	25	22	1
7	75	25	23	1
7	75	25	24	1
7	75	25	25	1
7	75	25	26	1
7	75	25	27	1
7	75	25	28	1
7	75	25	29	1
7	75	25	30	1
12	83	25	1	1
12	83	25	2	1
12	83	25	3	1
12	83	25	4	1
12	83	25	5	1
12	83	25	6	1
12	83	25	7	1
12	83	25	8	1
12	83	25	9	1
12	83	25	10	NA
12	83	25	11	1
12	83	25	12	1
12	83	25	13	NA
12	83	25	14	NA
12	83	25	15	1
12	83	25	16	1
12	83	25	17	1
12	83	25	18	1
12	83	25	19	1
12	83	25	20	1
12	83	25	21	1
12	83	25	22	1
12	83	25	23	NA
12	83	25	24	1
12	83	25	25	1
12	83	25	26	1
12	85	25	1	1
12	85	25	2	1
12	85	25	3	1
12	85	25	4	1
12	85	25	5	1
12	85	25	6	1
12	85	25	7	1
12	85	25	8	1
12	85	25	9	1
12	85	25	10	1
12	85	25	11	1
12	85	25	12	1
12	85	25	13	1
12	85	25	14	1
12	85	25	15	1
12	85	25	16	1
12	85	25	17	1
12	85	25	18	1
12	85	25	19	1
12	85	25	20	1
12	85	25	21	1
12	85	25	22	1
12	85	25	23	1
12	85	25	24	1
12	85	25	25	1
12	85	25	26	1
12	85	25	27	1
12	85	25	28	1
12	85	25	29	1
12	85	25	30	1
13	91	25	1	1
13	91	25	2	1
13	91	25	3	1
13	91	25	4	1
13	91	25	5	1
13	91	25	6	1
13	91	25	7	1
13	91	25	8	1
13	91	25	9	1
13	91	25	10	1
13	91	25	11	1
13	91	25	12	1
13	91	25	13	1
13	91	25	14	1
13	91	25	15	1
13	91	25	16	0
13	91	25	17	1
13	91	25	18	1
13	91	25	19	1
13	91	25	20	1
13	91	25	21	1
13	91	25	22	1
13	91	25	23	1
13	91	25	24	1
13	91	25	25	1
13	91	25	26	1
13	91	25	27	1
13	91	25	28	1
13	91	25	29	1
13	91	25	30	1
12	101	25	1	1
12	101	25	2	1
12	101	25	3	NA
12	101	25	4	1
12	101	25	5	1
12	101	25	6	1
12	101	25	7	0
12	101	25	8	1
12	101	25	9	1
12	101	25	10	1
12	101	25	11	1
12	101	25	12	1
12	101	25	13	1
12	101	25	14	1
12	101	25	15	1
12	101	25	16	1
12	101	25	17	1
12	101	25	18	1
12	101	25	19	1
12	101	25	20	1
12	101	25	21	NA
12	101	25	22	1
12	101	25	23	1
12	101	25	24	1
12	101	25	25	1
12	101	25	26	1
12	101	25	27	1
12	101	25	28	1
12	101	25	29	NA
12	101	25	30	1
6	105	25	1	1
6	105	25	2	1
6	105	25	3	1
6	105	25	4	1
6	105	25	5	1
6	105	25	6	1
6	105	25	7	1
6	105	25	8	1
6	105	25	9	1
6	105	25	10	1
6	105	25	11	1
6	105	25	12	1
6	105	25	13	1
6	105	25	14	1
6	105	25	15	1
6	105	25	16	1
6	105	25	17	1
6	105	25	18	1
6	105	25	19	1
6	105	25	20	1
6	105	25	21	1
6	105	25	22	1
6	105	25	23	1
6	105	25	24	1
11	109	25	1	1
11	109	25	2	1
11	109	25	3	1
11	109	25	4	1
11	109	25	5	1
11	109	25	6	1
11	109	25	7	1
11	109	25	8	1
11	109	25	9	1
11	109	25	10	1
11	109	25	11	1
11	109	25	12	1
11	109	25	13	0
11	109	25	14	1
11	109	25	15	1
11	109	25	16	1
11	109	25	17	1
11	109	25	18	NA
11	109	25	19	1
11	109	25	20	1
11	109	25	21	1
11	109	25	22	1
11	109	25	23	1
8	136	25	1	1
8	136	25	2	1
8	136	25	3	1
8	136	25	4	1
8	136	25	5	1
8	136	25	6	1
8	136	25	7	1
8	136	25	8	1
8	136	25	9	1
8	136	25	10	1
8	136	25	11	1
8	136	25	12	1
8	136	25	13	1
8	136	25	14	1
8	136	25	15	1
8	136	25	16	1
8	136	25	17	1
8	136	25	18	1
8	136	25	19	1
8	136	25	20	1
8	136	25	21	1
8	136	25	22	1
8	136	25	23	1
8	136	25	24	1
8	136	25	25	1
8	136	25	26	1
2	138	25	1	1
2	138	25	2	1
2	138	25	3	1
2	138	25	4	1
2	138	25	5	1
2	138	25	6	1
2	138	25	7	1
2	138	25	8	0
2	138	25	9	1
2	138	25	10	1
2	138	25	11	1
2	138	25	12	1
2	138	25	13	1
2	138	25	14	1
2	149	25	1	0
2	149	25	2	1
2	149	25	3	1
2	149	25	4	1
2	149	25	5	0
2	149	25	6	NA
2	149	25	7	1
2	149	25	8	0
2	149	25	9	1
2	149	25	10	NA
2	149	25	11	1
2	149	25	12	1
2	149	25	13	NA
2	149	25	14	1
2	149	25	15	0
2	149	25	16	1
2	149	25	17	0
2	149	25	18	1
2	149	25	19	1
2	149	25	20	1
2	149	25	21	1
2	149	25	22	0
2	149	25	23	0
2	149	25	24	1
2	149	25	25	0
2	149	25	26	1
2	149	25	27	0
2	149	25	28	1
2	149	25	29	0
2	149	25	30	1
9	153	25	1	1
9	153	25	2	1
9	153	25	3	1
9	153	25	4	0
9	153	25	5	1
9	153	25	6	1
9	153	25	7	1
9	153	25	8	1
9	153	25	9	1
9	153	25	10	1
9	153	25	11	1
9	153	25	12	1
9	153	25	13	1
9	153	25	14	1
9	153	25	15	1
9	153	25	16	1
9	153	25	17	1
9	153	25	18	1
9	153	25	19	1
9	153	25	20	1
9	153	25	21	1
9	153	25	22	1
9	153	25	23	1
10	176	25	1	1
10	176	25	2	1
10	176	25	3	1
10	176	25	4	1
10	176	25	5	1
10	176	25	6	1
10	176	25	7	1
10	176	25	8	1
10	176	25	9	1
10	176	25	10	1
10	176	25	11	1
10	176	25	12	1
10	176	25	13	1
10	176	25	14	1
10	176	25	15	1
10	176	25	16	1
10	176	25	17	0
10	176	25	18	1
10	176	25	19	1
10	176	25	20	1
10	176	25	21	1
10	176	25	22	1
10	176	25	23	1
10	176	25	24	1
10	176	25	25	NA
10	176	25	26	1
10	176	25	27	1
10	176	25	28	1
10	176	25	29	1
10	176	25	30	1
2	177	25	1	1
2	177	25	2	1
2	177	25	3	1
2	177	25	4	1
2	177	25	5	1
2	177	25	6	1
2	177	25	7	1
2	177	25	8	1
2	177	25	9	1
2	177	25	10	1
2	177	25	11	1
2	177	25	12	1
2	177	25	13	1
2	177	25	14	1
2	177	25	15	1
2	177	25	16	1
2	177	25	17	1
2	177	25	18	NA
2	177	25	19	1
2	177	25	20	1
2	177	25	21	1
2	177	25	22	1
2	177	25	23	1
2	177	25	24	1
2	177	25	25	1
2	177	25	26	1
2	177	25	27	1
2	177	25	28	1
13	181	25	1	1
13	181	25	2	1
13	181	25	3	0
13	181	25	4	0
13	181	25	5	1
13	181	25	6	1
13	181	25	7	1
13	181	25	8	1
13	181	25	9	1
13	181	25	10	1
13	181	25	11	1
13	181	25	13	1
13	181	25	14	1
13	181	25	15	1
13	181	25	16	1
13	181	25	17	1
13	181	25	18	1
13	181	25	19	1
13	181	25	20	1
13	181	25	21	1
13	181	25	22	1
13	181	25	23	1
13	181	25	24	1
13	181	25	25	1
4	195	25	1	1
4	195	25	2	1
4	195	25	3	1
4	195	25	4	1
4	195	25	5	1
4	195	25	6	1
4	195	25	7	1
4	195	25	8	1
4	195	25	9	1
4	195	25	10	1
4	195	25	11	1
4	195	25	12	1
4	195	25	13	1
4	195	25	14	1
4	195	25	15	1
4	195	25	16	1
4	195	25	17	1
4	195	25	18	1
4	195	25	19	1
4	195	25	20	0
4	195	25	21	1
4	195	25	22	1
4	195	25	23	1
4	195	25	24	1
4	195	25	25	1
4	195	25	26	1
4	195	25	27	1
4	195	25	28	1
4	195	25	29	1
4	195	25	30	1
13	208	25	1	1
13	208	25	2	1
13	208	25	3	1
13	208	25	4	1
13	208	25	5	1
13	208	25	6	1
13	208	25	7	1
13	208	25	8	1
13	208	25	9	1
13	208	25	10	1
13	208	25	11	NA
13	208	25	12	1
13	208	25	13	1
13	208	25	14	1
13	208	25	15	1
13	208	25	16	1
13	208	25	17	NA
13	208	25	18	1
13	208	25	19	1
13	208	25	20	1
13	208	25	21	1
13	208	25	22	1
13	208	25	23	1
13	208	25	24	1
13	208	25	25	1
13	208	25	26	1
13	208	25	27	1
13	208	25	28	1
13	208	25	29	1
13	208	25	30	1
2	217	25	1	1
2	217	25	2	1
2	217	25	3	1
2	217	25	4	1
2	217	25	5	1
2	217	25	6	1
2	217	25	7	1
2	217	25	8	1
2	217	25	9	1
2	217	25	10	1
2	217	25	11	1
2	217	25	12	1
2	217	25	13	1
2	217	25	14	1
2	217	25	15	1
2	217	25	16	0
2	217	25	17	1
2	217	25	18	1
2	217	25	19	1
2	217	25	20	1
2	217	25	21	1
2	217	25	22	1
2	217	25	23	0
2	217	25	24	1
2	217	25	25	1
2	217	25	26	1
2	217	25	27	1
2	217	25	28	1
2	217	25	29	1
2	217	25	30	1
2	217	25	31	NA
2	217	25	32	1
3	227	25	1	1
3	227	25	2	1
3	227	25	3	1
3	227	25	4	1
3	227	25	5	1
3	227	25	6	1
3	227	25	7	1
3	227	25	8	1
3	227	25	9	1
3	227	25	10	1
3	227	25	11	1
3	227	25	12	1
3	227	25	13	1
3	227	25	14	1
3	227	25	15	0
3	227	25	16	1
3	227	25	17	1
3	227	25	18	1
3	227	25	19	1
3	227	25	20	1
3	227	25	21	1
3	227	25	22	1
3	227	25	23	1
3	227	25	24	1
3	227	25	25	1
3	227	25	26	1
3	227	25	27	1
3	227	25	28	1
3	227	25	29	1
3	227	25	30	1
6	228	25	1	1
6	228	25	2	1
6	228	25	3	1
6	228	25	4	1
6	228	25	5	1
6	228	25	6	1
6	228	25	7	1
6	228	25	8	1
6	228	25	9	1
6	228	25	10	1
6	228	25	11	1
6	228	25	12	1
6	228	25	13	1
6	228	25	14	1
6	228	25	15	1
6	228	25	16	1
6	228	25	17	1
6	228	25	18	1
6	228	25	19	1
6	228	25	20	1
6	228	25	21	1
6	228	25	22	1
6	228	25	23	1
6	228	25	24	1
6	228	25	25	1
6	228	25	26	1
6	228	25	27	1
6	228	25	28	1
6	228	25	29	1
6	228	25	30	1
12	229	25	1	1
12	229	25	2	1
12	229	25	3	1
12	229	25	4	1
12	229	25	5	1
12	229	25	6	1
12	229	25	7	1
12	229	25	8	1
12	229	25	9	1
12	229	25	10	1
1	235	25	1	1
1	235	25	2	1
1	235	25	3	1
1	235	25	4	1
1	235	25	5	1
1	235	25	6	1
1	235	25	7	1
1	235	25	8	1
1	235	25	9	1
1	235	25	10	1
1	235	25	11	1
1	235	25	12	1
1	235	25	13	1
1	235	25	14	1
1	235	25	15	1
1	235	25	16	1
1	235	25	17	1
1	235	25	18	1
1	235	25	19	1
1	235	25	20	1
1	235	25	21	1
1	235	25	22	1
1	235	25	23	1
1	235	25	24	1
1	235	25	25	1
1	235	25	26	1
1	235	25	27	1
1	235	25	28	1
1	235	25	29	1
1	235	25	30	1
9	237	25	1	1
9	237	25	2	1
9	237	25	3	1
9	237	25	4	1
9	237	25	5	1
9	237	25	6	1
9	237	25	7	1
9	237	25	8	1
9	237	25	9	1
9	237	25	10	1
9	237	25	11	1
9	237	25	12	1
9	237	25	13	1
9	237	25	14	1
9	237	25	15	1
9	237	25	16	1
9	237	25	17	1
9	237	25	18	1
9	237	25	19	1
9	237	25	20	1
9	237	25	21	1
9	237	25	22	1
9	237	25	23	1
9	237	25	24	1
9	237	25	26	1
9	237	25	27	1
9	237	25	28	1
9	237	25	29	1
9	237	25	30	1
10	239	25	1	1
10	239	25	2	1
10	239	25	3	1
10	239	25	4	1
10	239	25	5	1
10	239	25	6	1
10	239	25	7	0
10	239	25	8	1
10	239	25	9	1
10	239	25	10	1
10	239	25	11	1
10	239	25	12	1
10	239	25	13	1
10	239	25	14	1
10	239	25	15	1
10	239	25	16	1
10	239	25	17	1
10	239	25	18	1
10	239	25	19	1
11	256	25	1	1
11	256	25	2	NA
11	256	25	3	1
11	256	25	4	1
11	256	25	5	1
11	256	25	6	1
11	256	25	7	NA
11	256	25	8	1
11	256	25	9	1
11	256	25	10	1
11	256	25	11	1
11	256	25	12	1
11	256	25	13	1
11	256	25	14	1
11	256	25	15	1
11	256	25	16	1
11	256	25	17	1
11	256	25	18	1
11	256	25	19	1
11	256	25	20	1
11	256	25	21	1
11	256	25	22	1
11	256	25	23	1
11	256	25	24	1
11	256	25	25	1
11	256	25	26	1
11	256	25	27	1
11	256	25	28	1
11	256	25	29	1
11	256	25	30	1
3	280	25	1	1
3	280	25	2	1
3	280	25	3	1
3	280	25	4	1
3	280	25	5	1
3	280	25	6	1
3	280	25	7	1
3	280	25	8	1
3	280	25	9	1
3	280	25	10	1
3	280	25	11	1
3	280	25	12	1
3	280	25	13	1
3	280	25	14	1
3	280	25	15	1
3	280	25	16	1
3	280	25	17	1
3	280	25	18	1
3	280	25	19	1
3	280	25	20	1
3	280	25	21	1
3	280	25	22	NA
3	280	25	23	1
3	280	25	24	1
3	280	25	25	1
3	287	25	1	1
3	287	25	2	1
3	287	25	3	1
3	287	25	4	1
3	287	25	5	1
3	287	25	6	1
3	287	25	7	1
3	287	25	8	1
3	287	25	9	1
3	287	25	10	1
3	287	25	11	1
3	287	25	12	1
3	287	25	13	1
3	287	25	14	1
3	287	25	15	1
3	287	25	16	1
3	287	25	17	1
3	287	25	18	1
3	287	25	19	1
3	287	25	20	1
3	287	25	21	1
3	287	25	22	1
3	287	25	23	1
3	287	25	24	1
3	287	25	25	1
3	287	25	26	1
3	287	25	27	1
11	301	25	1	1
11	301	25	2	1
11	301	25	3	1
11	301	25	4	1
11	301	25	5	1
11	301	25	6	1
11	301	25	7	1
11	301	25	8	1
11	301	25	9	1
11	301	25	10	1
11	301	25	11	1
11	301	25	12	1
11	301	25	13	1
11	301	25	14	1
11	301	25	15	1
11	301	25	16	1
11	301	25	17	1
11	301	25	18	1
11	301	25	19	1
11	301	25	20	1
11	301	25	21	1
11	301	25	22	1
11	301	25	23	1
11	301	25	24	1
11	301	25	25	1
11	301	25	26	1
11	301	25	27	1
11	301	25	28	1
11	301	25	29	1
11	301	25	30	1
6	303	25	1	1
6	303	25	2	1
6	303	25	3	1
6	303	25	4	0
6	303	25	5	1
6	303	25	6	1
6	303	25	7	1
6	303	25	8	1
6	303	25	9	1
6	303	25	10	1
6	303	25	11	1
6	303	25	12	1
6	303	25	13	1
6	303	25	14	1
6	303	25	15	1
6	303	25	16	1
6	303	25	17	1
6	303	25	18	1
6	303	25	19	1
6	303	25	20	1
6	303	25	21	1
6	303	25	22	1
6	303	25	23	1
6	303	25	24	1
6	303	25	25	1
6	303	25	26	1
6	303	25	27	1
6	303	25	28	1
6	303	25	29	1
6	303	25	30	1
7	309	25	1	1
7	309	25	2	1
7	309	25	3	1
7	309	25	4	1
7	309	25	5	1
7	309	25	6	1
7	309	25	7	1
7	309	25	8	1
7	309	25	9	1
7	309	25	10	1
7	309	25	11	1
7	309	25	12	1
7	309	25	13	1
7	309	25	14	1
7	309	25	15	1
7	309	25	16	1
7	309	25	17	1
7	309	25	18	1
7	309	25	19	1
7	309	25	20	1
7	309	25	21	1
7	309	25	22	1
7	309	25	23	1
7	309	25	24	1
7	309	25	25	1
7	309	25	26	1
7	309	25	27	1
7	309	25	28	1
7	309	25	29	1
7	309	25	30	1
4	317	25	1	1
4	317	25	2	0
4	317	25	3	1
4	317	25	4	0
1	319	25	1	1
1	319	25	2	1
1	319	25	3	1
1	319	25	4	1
1	319	25	5	1
1	319	25	6	1
1	319	25	7	1
1	319	25	8	1
1	319	25	9	1
1	319	25	10	1
1	319	25	11	1
1	319	25	12	1
1	319	25	13	1
1	319	25	14	1
1	319	25	15	1
1	319	25	16	1
1	319	25	17	1
1	319	25	18	1
1	319	25	19	0
1	319	25	20	1
1	319	25	21	1
1	319	25	22	1
1	319	25	23	1
1	319	25	24	1
1	319	25	25	1
1	319	25	26	NA
1	319	25	27	1
8	320	25	1	1
8	320	25	2	1
8	320	25	3	1
8	320	25	4	1
8	320	25	5	1
8	320	25	6	1
8	320	25	7	1
8	320	25	8	1
8	320	25	9	1
8	320	25	10	1
8	320	25	11	1
8	320	25	12	1
8	320	25	13	1
8	320	25	14	1
8	320	25	15	1
8	320	25	16	1
8	320	25	17	1
8	320	25	18	1
8	320	25	19	NA
8	320	25	20	1
8	320	25	21	NA
8	320	25	22	1
8	320	25	23	1
8	320	25	24	1
8	320	25	25	1
8	320	25	26	1
8	320	25	27	1
8	320	25	28	1
8	320	25	29	1
8	320	25	30	1
6	321	25	1	1
6	321	25	2	1
6	321	25	3	1
6	321	25	4	1
6	321	25	5	1
6	321	25	6	1
6	321	25	7	1
6	321	25	8	1
6	321	25	9	1
6	321	25	10	1
6	321	25	11	1
6	321	25	12	1
6	321	25	13	1
6	321	25	14	1
6	321	25	15	1
6	321	25	16	1
6	321	25	17	1
6	321	25	18	1
6	321	25	19	1
6	321	25	20	1
6	321	25	21	1
6	321	25	22	1
6	321	25	23	1
6	321	25	24	1
6	321	25	25	1
6	321	25	26	1
6	321	25	27	1
6	321	25	28	1
6	321	25	29	1
6	321	25	30	1
2	324	25	1	1
2	324	25	2	1
2	324	25	3	1
2	324	25	4	1
2	324	25	5	1
2	324	25	6	1
2	324	25	7	1
2	324	25	8	1
2	324	25	9	NA
2	324	25	10	1
2	324	25	11	1
2	324	25	12	1
2	324	25	13	1
2	324	25	14	1
2	324	25	15	1
2	324	25	16	0
2	324	25	17	1
2	324	25	18	1
2	324	25	19	1
2	324	25	20	1
2	324	25	21	1
2	324	25	22	1
2	324	25	23	NA
2	324	25	24	1
2	324	25	25	1
2	324	25	26	1
2	324	25	27	1
2	324	25	28	1
2	324	25	29	1
2	324	25	30	1
2	324	25	31	1
7	335	25	1	1
7	335	25	2	1
7	335	25	3	NA
7	335	25	4	1
7	335	25	5	1
7	335	25	6	1
7	335	25	7	1
7	335	25	8	1
7	335	25	9	1
7	335	25	10	1
7	335	25	11	1
7	335	25	12	1
7	335	25	13	1
7	335	25	14	1
7	335	25	15	1
7	335	25	16	1
7	335	25	17	1
7	335	25	18	1
7	335	25	19	1
7	335	25	20	1
7	335	25	21	1
7	335	25	22	1
7	335	25	23	1
7	335	25	24	1
7	335	25	25	1
7	335	25	26	1
7	335	25	27	1
7	335	25	28	1
7	335	25	29	1
7	335	25	30	1
1	336	25	1	1
1	336	25	2	1
1	336	25	3	1
1	336	25	4	1
1	336	25	5	1
1	336	25	6	1
1	336	25	7	NA
1	336	25	8	1
1	336	25	9	1
1	336	25	10	0
1	336	25	11	0
1	336	25	12	1
1	336	25	13	1
1	336	25	14	0
1	336	25	15	1
1	336	25	16	1
1	336	25	17	1
1	336	25	18	1
1	336	25	19	1
1	336	25	20	NA
1	336	25	21	NA
1	336	25	22	NA
1	338	25	1	1
1	338	25	2	1
1	338	25	3	1
1	338	25	4	1
1	338	25	5	1
1	338	25	6	1
1	338	25	7	1
1	338	25	8	1
1	338	25	9	1
1	338	25	10	1
1	338	25	11	1
1	338	25	12	1
1	338	25	13	1
1	338	25	14	1
1	338	25	15	1
1	338	25	16	1
1	338	25	17	1
1	338	25	18	1
1	338	25	19	NA
1	338	25	20	1
1	338	25	21	1
1	338	25	22	1
1	338	25	23	1
1	338	25	24	1
1	338	25	25	1
1	338	25	26	1
1	338	25	27	1
1	338	25	28	1
1	338	25	29	1
1	338	25	30	1
12	340	25	1	1
12	340	25	2	1
12	340	25	3	1
12	340	25	4	1
12	340	25	5	1
12	340	25	6	1
12	340	25	7	1
12	340	25	8	1
12	340	25	9	1
12	340	25	10	1
12	340	25	11	1
12	340	25	12	1
12	340	25	13	1
12	340	25	14	1
12	340	25	15	1
12	340	25	16	1
12	340	25	17	1
12	340	25	18	1
12	340	25	19	1
12	340	25	20	1
12	340	25	21	NA
12	340	25	22	1
12	340	25	23	1
12	340	25	24	1
12	340	25	25	1
6	350	25	1	1
6	350	25	2	1
6	350	25	3	1
6	350	25	5	1
6	350	25	6	1
6	350	25	7	1
6	350	25	8	1
6	350	25	9	1
6	350	25	10	1
6	350	25	11	1
6	350	25	12	1
6	350	25	13	1
6	350	25	14	1
6	350	25	15	1
6	350	25	16	1
6	350	25	17	1
6	350	25	18	1
6	350	25	19	1
6	350	25	20	1
6	350	25	21	1
6	350	25	22	1
6	350	25	23	1
6	350	25	24	1
6	350	25	25	1
6	350	25	26	1
6	350	25	27	1
6	350	25	28	1
6	350	25	29	1
6	350	25	30	1
13	352	25	1	1
13	352	25	2	0
13	352	25	3	1
13	352	25	4	1
13	352	25	5	1
13	352	25	6	1
13	352	25	7	NA
13	352	25	8	NA
13	352	25	9	1
13	352	25	10	1
13	352	25	11	1
13	352	25	12	1
13	352	25	13	1
13	352	25	14	1
13	352	25	15	NA
13	352	25	16	1
13	352	25	17	1
13	352	25	18	1
13	352	25	19	1
13	352	25	20	1
13	352	25	21	1
13	352	25	22	1
13	352	25	23	1
13	352	25	24	1
13	352	25	25	1
13	352	25	26	1
13	352	25	27	1
13	352	25	28	1
13	352	25	29	1
13	352	25	30	1
2	354	25	1	1
2	354	25	2	1
2	354	25	3	1
2	354	25	4	1
2	354	25	5	1
2	354	25	6	1
2	354	25	7	1
2	354	25	8	1
2	354	25	9	1
2	354	25	10	1
2	354	25	11	1
2	354	25	12	1
2	354	25	13	1
2	354	25	14	1
2	354	25	15	1
7	356	25	1	1
7	356	25	2	1
7	356	25	3	1
7	356	25	4	1
7	356	25	5	1
7	356	25	6	1
7	356	25	7	1
7	356	25	8	1
7	356	25	9	1
7	356	25	10	1
7	356	25	11	1
7	356	25	12	1
7	356	25	13	1
7	356	25	14	1
7	356	25	15	1
7	356	25	16	1
7	356	25	17	1
7	356	25	18	1
7	356	25	19	1
7	356	25	20	1
7	356	25	21	1
7	356	25	22	1
7	356	25	23	1
7	356	25	24	1
7	356	25	25	1
7	356	25	26	1
7	356	25	27	1
7	356	25	28	1
7	356	25	29	1
7	356	25	30	1
5	357	25	1	1
5	357	25	2	1
5	357	25	3	1
5	357	25	4	1
5	357	25	5	1
5	357	25	6	1
5	357	25	7	0
5	357	25	8	1
5	357	25	9	1
5	357	25	10	1
5	357	25	11	1
5	357	25	12	1
5	357	25	13	1
10	359	25	1	0
10	359	25	2	1
10	359	25	3	1
10	359	25	4	1
10	359	25	5	1
10	359	25	6	1
10	359	25	7	1
10	359	25	8	1
10	359	25	9	1
10	359	25	10	1
10	359	25	11	1
10	359	25	12	1
10	359	25	13	1
10	359	25	14	1
10	359	25	15	1
10	359	25	16	1
10	359	25	17	1
10	359	25	18	1
10	359	25	19	1
10	359	25	20	1
10	359	25	21	1
10	359	25	22	1
10	359	25	23	1
10	359	25	24	1
10	359	25	25	1
10	359	25	26	1
10	359	25	27	1
10	359	25	28	1
10	359	25	29	1
10	359	25	30	1
13	360	25	1	1
13	360	25	2	1
13	360	25	3	1
13	360	25	4	1
13	360	25	5	1
13	360	25	6	1
13	360	25	7	1
13	360	25	8	1
13	360	25	9	1
13	360	25	10	1
12	361	25	1	1
12	361	25	2	1
12	361	25	3	1
12	361	25	4	1
12	361	25	5	1
12	361	25	6	1
12	361	25	7	1
12	361	25	8	1
12	361	25	9	1
12	361	25	10	1
12	361	25	11	1
12	361	25	12	1
12	361	25	13	1
12	361	25	14	1
12	361	25	15	1
12	361	25	16	1
12	361	25	17	1
12	361	25	18	1
12	361	25	19	1
12	361	25	20	1
12	361	25	21	1
12	361	25	22	1
12	361	25	23	1
6	362	25	1	1
6	362	25	2	1
6	362	25	3	1
6	362	25	4	1
6	362	25	5	1
6	362	25	6	NA
6	362	25	7	0
6	362	25	8	1
6	362	25	9	1
6	362	25	10	1
6	362	25	11	1
6	362	25	12	1
6	362	25	13	1
6	362	25	14	1
6	362	25	15	1
6	362	25	16	1
6	362	25	17	1
6	362	25	18	1
6	362	25	19	1
6	362	25	20	1
6	362	25	21	1
6	362	25	22	1
6	362	25	23	1
6	362	25	24	1
6	362	25	25	1
6	362	25	26	1
6	362	25	27	1
6	362	25	28	1
6	362	25	29	1
6	362	25	30	1
2	365	25	1	1
2	365	25	2	1
2	365	25	3	1
2	365	25	4	1
2	365	25	5	1
2	365	25	6	1
2	365	25	7	1
2	365	25	8	1
2	365	25	9	1
2	365	25	10	1
2	365	25	11	1
2	365	25	12	1
2	365	25	13	1
2	365	25	14	1
2	365	25	15	1
2	365	25	16	1
2	365	25	17	1
2	365	25	18	1
2	365	25	19	1
2	365	25	20	1
2	365	25	21	1
2	365	25	22	1
2	365	25	23	1
2	365	25	24	0
2	365	25	25	1
2	365	25	26	1
2	365	25	27	1
2	365	25	28	1
2	365	25	29	1
2	365	25	30	1
2	365	25	31	1
2	365	25	32	1
9	371	25	1	NA
9	371	25	2	1
9	371	25	3	1
9	371	25	4	1
9	371	25	5	1
9	371	25	6	NA
9	371	25	7	1
9	371	25	8	1
9	371	25	9	0
9	371	25	10	1
9	371	25	11	1
9	371	25	12	1
9	371	25	12	1
9	371	25	13	1
9	371	25	14	1
9	371	25	15	1
9	371	25	16	1
9	371	25	17	1
9	371	25	18	1
9	371	25	19	1
9	371	25	20	1
9	371	25	21	1
9	371	25	22	NA
9	371	25	23	1
9	371	25	24	1
9	371	25	25	1
9	371	25	26	1
9	371	25	27	1
9	371	25	28	1
9	371	25	29	1
10	373	25	1	1
10	373	25	2	1
10	373	25	3	1
10	373	25	4	1
10	373	25	5	1
10	373	25	6	1
10	373	25	7	1
10	373	25	8	1
10	373	25	9	1
10	373	25	10	1
10	373	25	11	1
10	373	25	12	1
10	373	25	13	1
10	373	25	14	1
10	373	25	15	1
10	373	25	16	1
10	373	25	17	1
10	373	25	18	1
10	373	25	19	1
11	374	25	1	1
11	374	25	2	NA
11	374	25	3	1
11	374	25	4	1
11	374	25	5	1
11	374	25	6	1
11	374	25	7	1
11	374	25	8	1
11	374	25	9	NA
11	374	25	10	1
11	374	25	11	1
11	374	25	12	1
11	374	25	13	1
11	374	25	14	1
11	374	25	15	1
11	374	25	16	1
11	374	25	17	1
11	374	25	18	1
11	374	25	19	1
11	374	25	20	1
11	374	25	21	1
11	374	25	22	1
11	374	25	23	1
11	374	25	24	1
11	374	25	25	1
11	374	25	26	1
11	374	25	27	1
11	374	25	28	1
11	374	25	29	1
11	374	25	30	1
8	375	25	1	1
8	375	25	2	1
8	375	25	3	1
8	375	25	4	1
8	375	25	5	1
8	375	25	6	1
8	375	25	7	1
8	375	25	8	1
8	375	25	9	1
8	375	25	10	1
8	375	25	11	1
8	375	25	12	1
8	375	25	13	1
8	375	25	14	1
8	375	25	15	1
8	375	25	16	1
8	375	25	17	NA
8	375	25	18	1
8	375	25	19	1
8	375	25	20	1
8	375	25	21	1
8	375	25	22	1
8	375	25	23	1
8	375	25	24	1
8	375	25	25	1
8	375	25	26	1
8	375	25	27	1
8	375	25	28	1
8	375	25	29	1
8	375	25	30	1
11	377	25	1	1
11	377	25	2	1
11	377	25	3	1
11	377	25	4	1
11	377	25	5	1
11	377	25	6	1
11	377	25	7	1
11	377	25	8	1
11	377	25	9	1
11	377	25	10	1
11	377	25	11	1
11	377	25	12	1
11	377	25	13	1
11	377	25	14	1
11	377	25	15	1
11	377	25	16	1
11	377	25	17	1
11	377	25	18	1
11	377	25	19	1
11	377	25	20	0
11	377	25	21	1
11	377	25	22	1
11	377	25	23	1
11	377	25	24	1
11	377	25	25	1
11	377	25	26	1
11	377	25	27	1
11	377	25	28	1
11	377	25	29	1
11	377	25	30	1
9	379	25	1	1
9	379	25	2	1
9	379	25	3	1
9	379	25	4	1
9	379	25	5	1
9	379	25	6	1
9	379	25	7	1
9	379	25	8	1
9	379	25	9	1
9	379	25	10	1
9	379	25	11	1
9	379	25	12	NA
9	379	25	13	1
9	379	25	14	1
9	379	25	15	1
9	379	25	16	NA
9	379	25	17	1
9	379	25	18	1
9	379	25	19	1
9	379	25	20	1
9	379	25	21	1
9	379	25	22	1
9	379	25	23	1
9	379	25	24	1
9	379	25	25	1
9	379	25	26	1
9	379	25	27	1
9	379	25	28	NA
9	379	25	29	1
9	379	25	30	1
1	380	25	1	1
1	380	25	2	NA
1	380	25	3	1
1	380	25	5	1
1	380	25	6	1
1	380	25	7	1
1	380	25	8	1
1	380	25	9	1
1	380	25	10	NA
1	380	25	11	1
1	380	25	12	1
1	380	25	13	NA
1	380	25	14	1
1	380	25	15	1
1	380	25	16	1
1	380	25	17	1
1	380	25	18	1
1	380	25	19	1
1	380	25	20	1
1	380	25	21	1
1	380	25	22	1
1	380	25	23	1
1	380	25	24	1
1	380	25	25	1
1	380	25	26	NA
1	380	25	27	1
1	380	25	28	1
1	380	25	29	1
1	380	25	30	1
5	382	25	1	1
5	382	25	2	1
5	382	25	3	1
5	382	25	4	1
5	382	25	5	1
5	382	25	6	1
5	382	25	7	1
5	382	25	8	1
5	382	25	9	1
5	382	25	10	1
5	382	25	11	1
5	382	25	12	1
5	382	25	13	1
5	382	25	14	1
5	382	25	15	1
5	382	25	16	1
5	382	25	17	1
5	382	25	18	1
5	382	25	19	1
5	382	25	20	1
5	382	25	21	1
5	382	25	22	1
5	382	25	23	1
5	382	25	24	1
5	382	25	25	1
5	382	25	26	1
5	382	25	27	1
5	382	25	28	1
5	382	25	29	1
5	382	25	30	1
7	385	25	1	1
7	385	25	2	1
7	385	25	3	1
7	385	25	4	1
7	385	25	5	1
7	385	25	6	1
7	385	25	7	1
7	385	25	8	1
7	385	25	9	1
7	385	25	10	1
7	385	25	11	1
7	385	25	12	1
7	385	25	13	1
7	385	25	14	1
7	385	25	15	1
7	385	25	16	1
7	385	25	17	1
7	385	25	18	1
7	385	25	19	1
7	385	25	20	1
7	385	25	21	1
7	385	25	22	1
7	385	25	23	1
7	385	25	24	1
7	385	25	25	1
7	385	25	26	1
7	385	25	27	1
7	385	25	28	1
7	385	25	29	1
7	385	25	30	1
13	386	25	1	1
13	386	25	2	1
13	386	25	3	1
13	386	25	4	1
13	386	25	5	1
13	386	25	6	1
13	386	25	7	1
13	386	25	8	NA
13	386	25	9	1
13	386	25	10	1
13	386	25	11	1
13	386	25	12	1
13	386	25	13	1
13	386	25	14	1
13	386	25	15	1
13	386	25	16	1
13	386	25	17	1
13	386	25	18	1
13	386	25	19	1
13	386	25	20	1
13	386	25	21	1
13	386	25	22	1
13	386	25	23	1
13	386	25	24	1
13	386	25	25	1
13	386	25	26	1
13	386	25	27	1
13	386	25	28	1
13	386	25	29	1
13	386	25	30	1
9	390	25	1	1
9	390	25	2	1
9	390	25	3	1
9	390	25	4	1
9	390	25	5	0
9	390	25	6	1
9	390	25	7	1
9	390	25	8	1
9	390	25	9	NA
9	390	25	10	1
9	390	25	11	1
9	390	25	12	1
9	390	25	13	1
9	390	25	14	1
9	390	25	15	1
9	390	25	16	1
9	390	25	17	1
5	395	25	1	1
5	395	25	2	1
5	397	25	1	1
5	397	25	2	0
5	397	25	3	1
5	397	25	4	1
5	397	25	5	1
5	397	25	6	1
5	397	25	7	1
5	397	25	8	1
5	397	25	9	1
5	397	25	10	1
5	397	25	11	NA
5	397	25	12	1
5	397	25	13	1
5	397	25	14	0
5	397	25	15	1
5	397	25	16	1
5	397	25	17	1
5	397	25	18	1
5	397	25	19	1
5	397	25	20	1
5	397	25	21	0
5	397	25	22	1
5	397	25	23	1
5	397	25	24	1
5	397	25	25	1
13	399	25	1	1
13	399	25	2	1
13	399	25	3	1
13	399	25	4	1
13	399	25	5	1
13	399	25	6	1
13	399	25	7	1
13	399	25	8	1
13	399	25	9	1
13	399	25	10	1
13	399	25	11	1
13	399	25	12	1
13	399	25	13	1
13	399	25	14	1
13	399	25	15	1
13	399	25	16	NA
13	399	25	17	1
13	399	25	18	1
13	399	25	19	1
13	399	25	20	NA
13	399	25	21	1
13	399	25	22	1
13	399	25	23	1
13	399	25	24	1
13	399	25	25	1
13	399	25	26	1
13	399	25	27	1
13	399	25	28	1
13	399	25	29	1
13	399	25	30	1
2	405	25	1	1
2	405	25	2	1
2	405	25	3	1
2	405	25	4	1
2	405	25	5	1
2	405	25	6	1
2	405	25	7	1
2	405	25	8	0
2	405	25	9	1
2	405	25	10	1
2	405	25	11	1
2	405	25	12	1
2	405	25	13	1
2	405	25	14	1
2	405	25	15	0
2	405	25	16	1
2	405	25	17	1
2	405	25	18	1
2	405	25	19	1
2	405	25	20	1
2	405	25	21	1
2	405	25	22	1
2	405	25	23	1
2	405	25	24	1
2	405	25	25	1
2	405	25	26	1
2	405	25	27	0
2	405	25	28	1
2	405	25	29	1
2	405	25	30	0
2	405	25	31	1
2	405	25	32	1
2	405	25	33	1
1	406	25	1	NA
1	406	25	2	1
1	406	25	3	1
1	406	25	4	NA
1	406	25	5	1
1	406	25	6	1
1	406	25	7	1
1	406	25	8	1
1	406	25	9	1
1	406	25	10	1
1	406	25	11	1
1	406	25	12	1
1	406	25	13	1
1	406	25	14	1
1	406	25	15	1
1	406	25	16	1
1	406	25	17	1
1	406	25	18	1
1	406	25	19	1
1	406	25	20	0
1	406	25	21	1
1	406	25	22	1
1	406	25	23	1
1	406	25	24	NA
1	406	25	25	NA
1	406	25	26	1
1	406	25	27	1
1	406	25	28	0
1	406	25	29	NA
1	406	25	30	NA
4	409	25	1	0
4	409	25	2	1
4	409	25	3	1
4	409	25	4	1
4	409	25	5	1
4	409	25	6	1
4	409	25	7	1
4	409	25	8	1
4	409	25	9	1
4	409	25	10	1
4	409	25	11	1
4	409	25	12	1
4	409	25	13	1
4	409	25	14	1
4	409	25	15	1
4	409	25	16	1
4	409	25	17	1
[truncated: 7,616 more rows]

## Sheet: Male data
DGRP Line	LineNo	Reproduced 25°C	All 25°C	Reproduced 27°C	All 27°C	Reproduced 29°C	All 29°C	Batch	inv1	inv2	inv7	inv8	inv9	wolb	Intercepts 25°C	Intercepts 27°C	Intercepts 29°C	Slopes
line_21	21	26	30	28	28	0	16	4	ST	ST	ST	ST	ST	y	5.10439	2.57335	0.0423484	-1.26551
line_31	31	24	26	22	30	7	15	4	ST	ST	ST	INV/ST	ST	n	3.85295	2.46771	1.0825	-0.692616
line_32	32	28	30	22	30	4	24	4	INV	ST	ST	ST	INV	n	4.4916	2.22684	-0.0378865	-1.13237
line_38	38	19	30	10	22	NA	NA	5	ST	ST	ST	INV/ST	ST	n	1.84379	1.2349	0.626045	-0.30444
line_40	40	30	30	24	24	0	1	9	ST	ST	ST	ST	ST	y	6.72216	3.12576	-0.470482	-1.79813
line_42	42	28	28	29	30	7	30	3	ST	ST	ST	ST	ST	n	7.3283	3.61299	-0.102232	-1.85762
line_45	45	12	12	13	13	1	1	7	ST	ST	ST	ST	ST	n	5.42744	3.00979	0.592209	-1.2088
line_48	48	29	30	28	31	18	29	3	ST	ST	ST	INV/ST	ST	y	4.68404	3.07056	1.45711	-0.806735
line_57	57	29	29	26	27	21	28	9	ST	ST	ST	ST	ST	n	5.26495	2.86124	0.457588	-1.20184
line_59	59	30	30	30	30	29	30	6	ST	ST	ST	ST	ST	n	5.16511	3.46173	1.75835	-0.851695
line_73	73	25	29	26	29	10	23	10	ST	ST	ST	ST	ST	y	3.65442	2.34527	1.03615	-0.654572
line_75	75	30	30	29	29	29	30	7	ST	ST	ST	ST	ST	y	5.19609	3.24771	1.29935	-0.974187
line_83	83	22	22	1	1	NA	NA	12	ST	ST	ST	ST	ST	n	5.77915	3.03422	0.289387	-1.37243
line_85	85	30	30	28	29	17	29	12	INV/ST	ST	ST	ST	ST	n	6.01945	3.34914	0.678896	-1.33513
line_91	91	29	30	27	30	9	30	13	ST	ST	ST	ST	ST	n	4.44515	1.70086	-1.04337	-1.37212
line_101	101	26	27	29	29	22	28	12	INV/ST	ST	ST	ST	ST	n	4.8087	3.23555	1.66242	-0.786576
line_105	105	24	24	29	29	21	30	6	ST	ST	ST	INV	ST	n	6.35984	3.10004	-0.159646	-1.62985
line_109	109	21	22	29	30	0	27	11	INV/ST	ST	ST	ST	ST	n	6.77765	2.1634	-2.45072	-2.30707
line_136	136	26	26	14	14	5	6	8	ST	ST	ST	INV/ST	ST	y	5.67365	3.15362	0.633655	-1.25999
line_138	138	13	14	21	22	2	27	2	ST	ST	INV	ST	ST	n	6.33826	2.64422	-1.04972	-1.84698
line_149	149	17	27	15	30	0	16	2	ST	ST	ST	ST	ST	y	1.77426	0.478097	-0.818029	-0.648075
line_153	153	22	23	26	29	12	23	9	ST	ST	ST	ST	ST	y	3.61866	1.61131	-0.395983	-1.00366
line_176	176	28	29	8	10	0	28	10	ST	ST	ST	ST	ST	y	5.67754	1.97847	-1.72052	-1.8495
line_177	177	27	27	18	19	27	31	2	ST	ST	ST	ST	ST	n	5.10605	3.74271	2.37938	-0.681674
line_181	181	22	24	16	16	7	8	13	ST	ST	ST	ST	ST	y	2.85107	2.2986	1.74614	-0.276241
line_195	195	29	30	26	30	1	29	4	ST	ST	ST	ST	ST	n	6.49415	2.75367	-0.986742	-1.87022
line_208	208	28	28	29	30	24	27	13	ST	ST	ST	ST	ST	n	4.88069	3.17007	1.45947	-0.855308
line_217	217	29	31	29	30	17	29	2	ST	ST	ST	ST	ST	n	4.50942	2.87955	1.24971	-0.814929
line_227	227	29	30	30	30	16	30	3	ST	ST	ST	ST	ST	y	5.85928	3.53283	1.20642	-1.16321
line_228	228	30	30	30	30	26	27	6	ST	ST	ST	ST	ST	n	5.21426	3.44489	1.67554	-0.884684
line_229	229	10	10	6	11	3	25	12	ST	ST	ST	ST	ST	n	4.17168	1.3413	-1.48901	-1.41517
line_235	235	29	29	30	30	2	29	1	ST	ST	ST	ST	ST	n	8.59122	3.53375	-1.52357	-2.52867
line_237	237	29	29	27	27	20	21	9	INV/ST	INV/ST	ST	ST	ST	y	5.31121	3.56084	1.81047	-0.87519
line_239	239	18	19	25	25	4	29	10	ST	ST	ST	ST	ST	n	6.8228	3.20137	-0.419968	-1.81068
line_256	256	28	28	28	29	29	30	11	ST	ST	ST	ST	ST	y	4.56089	3.47774	2.3946	-0.541581
line_280	280	24	24	26	30	2	21	3	ST	ST	ST	ST	ST	y	6.60478	2.8388	-0.927085	-1.88295
line_287	287	27	27	28	30	6	30	3	ST	ST	ST	ST	ST	y	6.94703	3.3291	-0.288753	-1.80893
line_301	301	30	30	26	27	0	29	11	INV/ST	ST	ST	ST	ST	n	8.15516	2.65178	-2.85141	-2.7516
line_303	303	29	30	18	18	18	23	6	INV/ST	INV/ST	ST	ST	ST	n	3.98727	2.18452	0.381826	-0.901363
line_309	309	30	30	30	30	25	28	7	ST	ST	ST	INV/ST	ST	n	5.73435	3.08884	0.443397	-1.32273
line_317	317	2	4	4	5	5	9	4	ST	ST	ST	ST	INV/ST	y	2.50616	2.06153	1.61691	-0.222322
line_319	319	25	26	26	26	1	26	1	ST	ST	ST	ST	ST	y	7.14614	2.82924	-1.48754	-2.1584
line_320	320	28	28	27	28	28	30	8	ST	ST	ST	ST	ST	y	4.50441	2.97869	1.45298	-0.762864
line_321	321	30	30	24	24	18	22	6	ST	ST	ST	ST	ST	y	5.89385	3.16931	0.444852	-1.36224
line_324	324	28	29	24	25	18	27	2	ST	ST	ST	ST	INV	n	4.85395	3.16589	1.47787	-0.844025
line_335	335	29	29	30	30	22	29	7	ST	ST	ST	ST	INV/ST	y	6.30235	2.93011	-0.442005	-1.68607
line_336	336	15	18	17	27	15	30	1	INV/ST	INV/ST	ST	ST	ST	y	2.22592	1.36339	0.500903	-0.431257
line_338	338	29	29	15	16	2	28	1	INV/ST	INV/ST	ST	ST	ST	y	7.25703	2.85115	-1.55458	-2.20288
line_340	340	24	24	22	22	7	25	12	ST	ST	ST	ST	ST	y	7.32993	3.42798	-0.473859	-1.95093
line_350	350	29	29	28	30	25	29	6	INV	ST	ST	ST	INV	n	4.11695	2.38018	0.643462	-0.868374
line_352	352	26	27	29	30	10	30	13	INV/ST	ST	ST	ST	INV	y	5.20006	2.16277	-0.874437	-1.51862
line_354	354	15	15	9	9	2	11	2	ST	ST	ST	ST	ST	n	6.93811	3.26048	-0.417029	-1.83876
line_356	356	30	30	30	30	27	30	7	ST	ST	ST	ST	ST	y	5.69378	3.10071	0.507717	-1.29651
line_357	357	12	13	5	5	4	5	5	ST	ST	ST	ST	ST	n	4.19826	3.1239	2.04956	-0.537183
line_359	359	29	30	27	30	6	13	10	INV	ST	ST	ST	ST	n	4.98435	2.95458	0.92485	-1.01488
line_360	360	10	10	24	24	21	23	13	ST	ST	ST	ST	ST	y	5.35757	3.51645	1.67534	-0.920564
line_361	361	23	23	23	26	21	27	12	ST	ST	INV/ST	ST	ST	y	4.36129	2.88171	1.40216	-0.739785
line_362	362	28	29	29	30	30	30	6	ST	ST	ST	ST	ST	y	2.73486	2.58093	2.427	-0.0769779
line_365	365	31	32	32	32	1	24	2	ST	ST	ST	ST	ST	y	7.48974	3.15398	-1.18166	-2.16783
line_371	371	26	27	19	22	1	1	9	ST	ST	ST	ST	ST	n	2.90593	1.76633	0.626761	-0.569799
line_373	373	19	19	3	4	3	11	10	ST	ST	INV/ST	ST	ST	n	5.55319	2.79605	0.038985	-1.37854
line_374	374	28	28	29	30	26	28	11	ST	ST	ST	ST	INV	y	4.78474	3.39347	2.00221	-0.695638
line_375	375	29	29	29	29	26	29	8	ST	ST	ST	ST	ST	n	5.60136	3.38985	1.17838	-1.10574
line_377	377	29	30	28	28	25	27	11	INV/ST	INV/ST	ST	ST	ST	n	4.10021	3.15269	2.20518	-0.473764
line_379	379	27	27	26	26	24	28	9	ST	ST	ST	ST	ST	n	5.72703	3.40802	1.08906	-1.15949
line_380	380	25	25	30	30	23	29	1	ST	ST	ST	ST	ST	y	6.15827	3.96299	1.76774	-1.09763
line_382	382	30	30	29	29	2	2	5	ST	ST	ST	ST	ST	y	6.62711	4.29412	1.96118	-1.16648
line_385	385	30	30	28	29	23	30	7	ST	ST	ST	ST	ST	n	5.19601	2.38137	-0.433166	-1.40728
line_386	386	29	29	27	27	7	27	13	INV	ST	ST	ST	ST	n	7.49681	3.12136	-1.25393	-2.18766
line_390	390	15	16	27	28	7	8	9	INV	ST	ST	ST	INV/ST	n	3.33463	2.33364	1.33268	-0.500495
line_395	395	2	2	2	3	NA	NA	5	ST	ST	ST	ST	ST	n	5.02624	2.59797	0.169783	-1.21411
line_397	397	21	24	18	20	10	27	5	ST	ST	INV/ST	ST	ST	y	4.01121	2.44063	0.870095	-0.785279
line_399	399	28	28	29	29	20	29	13	ST	ST	ST	ST	ST	n	6.35852	3.39165	0.42485	-1.48341
line_405	405	29	33	29	31	19	33	2	INV/ST	ST	ST	ST	ST	y	3.54054	2.40513	1.26976	-0.567697
line_406	406	22	24	27	30	23	29	1	INV	ST	ST	ST	ST	n	3.34012	2.58336	1.82662	-0.378378
line_409	409	27	30	28	30	0	21	4	ST	INV	ST	ST	INV	y	5.55944	2.54628	-0.46682	-1.50656
line_437	437	21	21	23	23	6	30	1	ST	ST	ST	ST	INV	n	7.68664	3.49769	-0.691128	-2.09442
line_439	439	28	28	28	28	18	19	9	ST	ST	ST	ST	ST	n	5.36703	3.54976	1.73251	-0.908634
line_440	440	30	30	28	29	25	30	13	ST	ST	ST	INV/ST	ST	y	5.08325	3.09691	1.11061	-0.993161
line_486	486	29	29	28	28	17	28	13	ST	ST	ST	ST	ST	y	6.56971	3.32873	0.0878426	-1.62045
line_491	491	28	28	25	27	9	29	12	ST	ST	ST	ST	ST	n	6.113	2.86044	-0.392035	-1.62625
line_502	502	29	29	29	30	4	29	4	INV/ST	ST	ST	ST	ST	n	7.90075	3.7889	-0.322857	-2.05588
line_517	517	29	29	28	29	24	28	9	ST	ST	ST	ST	ST	n	4.93841	2.99263	1.04689	-0.972881
line_530	530	27	28	23	24	1	28	11	ST	ST	ST	ST	ST	y	6.25919	2.04127	-2.17652	-2.10891
line_531	531	29	29	28	29	17	28	11	ST	ST	ST	ST	ST	y	5.82245	3.06878	0.315188	-1.37681
line_551	551	28	29	26	26	21	27	8	ST	ST	ST	ST	INV/ST	y	4.26664	2.40018	0.533771	-0.933217
line_555	555	19	19	26	27	19	24	9	ST	ST	ST	ST	INV	y	5.08113	2.87167	0.662263	-1.10472
line_559	559	25	29	26	30	18	29	10	ST	ST	ST	INV/ST	INV/ST	n	3.32752	2.4662	1.6049	-0.430657
line_563	563	24	25	22	23	20	26	12	INV/ST	INV/ST	ST	ST	ST	n	4.23924	2.88056	1.52192	-0.679333
line_584	584	26	27	29	29	23	26	13	INV	ST	ST	ST	ST	y	4.11113	2.87687	1.64262	-0.617136
line_627	627	29	29	26	27	3	23	3	INV	ST	ST	ST	ST	n	7.62764	3.49477	-0.637983	-2.06639
line_630	630	30	30	29	29	25	29	6	INV	ST	INV/ST	ST	ST	n	5.78448	3.2583	0.732173	-1.26307
line_634	634	28	30	26	30	19	30	5	ST	ST	INV/ST	ST	ST	y	4.122	2.91822	1.71447	-0.601885
line_707	707	13	15	8	9	NA	NA	12	ST	ST	ST	ST	INV	y	2.80705	2.12396	1.44088	-0.341553
line_714	714	26	26	27	28	12	27	11	ST	ST	ST	ST	INV	n	6.21471	2.96161	-0.291413	-1.62652
line_727	727	2	3	NA	NA	NA	NA	4	ST	ST	ST	ST	ST	y	3.21086	2.14075	1.07065	-0.535065
line_730	730	27	30	28	30	15	30	3	ST	ST	ST	ST	ST	y	4.11575	2.64238	1.16904	-0.73668
line_732	732	29	29	30	30	28	30	7	ST	ST	ST	INV/ST	ST	n	5.47677	3.16435	0.851981	-1.15619
line_737	737	30	30	30	30	25	30	7	ST	ST	ST	ST	ST	y	6.02286	3.00677	-0.00923647	-1.50801
line_774	774	27	27	28	29	30	30	7	ST	ST	ST	ST	ST	n	3.84991	2.81177	1.77362	-0.519085
line_787	787	29	29	28	28	22	27	8	ST	ST	ST	ST	ST	y	5.94552	3.27983	0.614203	-1.33282
line_796	796	28	29	29	30	7	29	4	ST	ST	ST	ST	ST	y	6.43309	3.40262	0.372214	-1.51521
line_801	801	26	27	7	8	4	28	10	ST	ST	ST	ST	ST	y	5.19755	2.34624	-0.504998	-1.42563
line_802	802	27	28	14	15	23	30	8	INV/ST	ST	ST	INV/ST	ST	y	3.41484	1.90662	0.398455	-0.754098
line_804	804	26	29	27	31	14	32	2	ST	ST	ST	ST	ST	y	3.72284	2.20494	0.687088	-0.758939
line_805	805	24	25	24	26	26	29	12	ST	ST	ST	ST	ST	y	3.66086	2.93531	2.20979	-0.362774
line_808	808	25	30	25	26	1	32	3	ST	ST	ST	ST	ST	n	4.33382	1.85672	-0.620324	-1.23853
line_810	810	29	30	30	30	0	18	5	ST	ST	ST	ST	INV	n	7.74903	3.40005	-0.948803	-2.17444
line_812	812	27	27	15	15	3	4	8	INV/ST	INV	ST	ST	ST	n	5.88323	3.10579	0.328437	-1.38869
line_818	818	24	24	20	21	2	26	12	ST	ST	ST	ST	ST	y	7.40579	2.88462	-1.6364	-2.26052
line_819	819	26	29	16	29	0	29	5	ST	ST	ST	ST	ST	y	4.00349	1.2841	-1.43524	-1.35968
line_820	820	28	29	25	29	0	31	3	ST	ST	ST	ST	INV	y	6.52307	2.4131	-1.69678	-2.05495
line_821	821	29	29	29	29	17	30	11	ST	INV/ST	ST	ST	ST	y	6.71365	3.44623	0.178891	-1.63368
line_822	822	28	30	27	29	22	30	4	ST	ST	ST	ST	ST	y	4.39771	3.34905	2.30042	-0.524327
line_852	852	14	18	15	16	3	3	6	ST	INV	ST	ST	ST	y	0.685914	1.44968	2.21346	0.381877
line_853	853	25	25	21	22	5	5	8	ST	ST	ST	ST	ST	y	4.52496	2.85247	1.18	-0.836243
line_855	855	29	30	28	30	25	29	10	ST	ST	ST	ST	INV/ST	y	4.43024	3.50961	2.58899	-0.460317
line_857	857	6	6	5	5	5	7	5	ST	INV/ST	ST	ST	ST	n	5.43517	3.57045	1.70574	-0.932361
line_859	859	28	28	26	28	25	28	8	ST	ST	ST	ST	ST	y	4.01952	2.52633	1.03318	-0.746589
line_861	861	30	30	29	30	18	26	2	ST	ST	ST	ST	INV	y	5.94007	3.71972	1.49941	-1.11016
line_882	882	8	8	12	12	1	2	6	ST	ST	ST	ST	ST	y	6.08493	2.90555	-0.273688	-1.58963
line_890	890	27	29	26	30	2	22	3	ST	ST	ST	ST	ST	y	5.11271	2.29118	-0.530296	-1.41075
line_892	892	4	4	7	7	1	2	8	ST	ST	ST	ST	ST	y	5.94393	2.87772	-0.188364	-1.53305
line_897	897	7	7	NA	NA	4	4	11	ST	ST	ST	ST	ST	y	4.8027	3.17487	1.54705	-0.813921
line_900	900	27	30	25	30	2	28	5	ST	ST	ST	ST	ST	n	4.7374	2.13681	-0.463722	-1.30028
line_908	908	29	29	18	19	6	29	10	ST	ST	ST	ST	INV	n	6.94492	3.35915	-0.22653	-1.79285
line_911	911	NA	NA	NA	NA	12	13	7	ST	ST	ST	ST	ST	n	5.18845	2.92323	0.658076	-1.13259

## Sheet: Canton S male data
Batch	CScase25	CStotal25	CScase29	CStotal29	CSprop25	CSprop29
1	25	26	NA	NA	0.961538	NA
1	25	26	NA	NA	0.961538	NA
1	25	26	NA	NA	0.961538	NA
1	25	26	NA	NA	0.961538	NA
1	25	26	NA	NA	0.961538	NA
1	25	26	NA	NA	0.961538	NA
1	25	26	NA	NA	0.961538	NA
2	30	30	NA	NA	1	NA
2	30	30	NA	NA	1	NA
2	30	30	NA	NA	1	NA
2	30	30	NA	NA	1	NA
2	30	30	NA	NA	1	NA
2	30	30	NA	NA	1	NA
2	30	30	NA	NA	1	NA
2	30	30	NA	NA	1	NA
2	30	30	NA	NA	1	NA
2	30	30	NA	NA	1	NA
3	26	27	NA	NA	0.962963	NA
3	26	27	NA	NA	0.962963	NA
3	26	27	NA	NA	0.962963	NA
3	26	27	NA	NA	0.962963	NA
3	26	27	NA	NA	0.962963	NA
3	26	27	NA	NA	0.962963	NA
3	26	27	NA	NA	0.962963	NA
3	26	27	NA	NA	0.962963	NA
3	26	27	NA	NA	0.962963	NA
3	26	27	NA	NA	0.962963	NA
4	28	28	23	28	1	0.821429
4	28	28	23	28	1	0.821429
4	28	28	23	28	1	0.821429
4	28	28	23	28	1	0.821429
4	28	28	23	28	1	0.821429
4	28	28	23	28	1	0.821429
4	28	28	23	28	1	0.821429
4	28	28	23	28	1	0.821429
4	28	28	23	28	1	0.821429
4	28	28	23	28	1	0.821429
5	30	30	27	29	1	0.931034
5	30	30	27	29	1	0.931034
5	30	30	27	29	1	0.931034
5	30	30	27	29	1	0.931034
5	30	30	27	29	1	0.931034
5	30	30	27	29	1	0.931034
5	30	30	27	29	1	0.931034
5	30	30	27	29	1	0.931034
5	30	30	27	29	1	0.931034
5	30	30	27	29	1	0.931034
6	29	29	30	30	1	1
6	29	29	30	30	1	1
6	29	29	30	30	1	1
6	29	29	30	30	1	1
6	29	29	30	30	1	1
6	29	29	30	30	1	1
6	29	29	30	30	1	1
6	29	29	30	30	1	1
6	29	29	30	30	1	1
6	29	29	30	30	1	1
7	29	29	29	30	1	0.966667
7	29	29	29	30	1	0.966667
7	29	29	29	30	1	0.966667
7	29	29	29	30	1	0.966667
7	29	29	29	30	1	0.966667
7	29	29	29	30	1	0.966667
7	29	29	29	30	1	0.966667
7	29	29	29	30	1	0.966667
7	29	29	29	30	1	0.966667
7	29	29	29	30	1	0.966667
8	23	24	25	28	0.958333	0.892857
8	23	24	25	28	0.958333	0.892857
8	23	24	25	28	0.958333	0.892857
8	23	24	25	28	0.958333	0.892857
8	23	24	25	28	0.958333	0.892857
8	23	24	25	28	0.958333	0.892857
8	23	24	25	28	0.958333	0.892857
8	23	24	25	28	0.958333	0.892857
8	23	24	25	28	0.958333	0.892857
8	23	24	25	28	0.958333	0.892857
9	30	30	28	29	1	0.965517
9	30	30	28	29	1	0.965517
9	30	30	28	29	1	0.965517
9	30	30	28	29	1	0.965517
9	30	30	28	29	1	0.965517
9	30	30	28	29	1	0.965517
9	30	30	28	29	1	0.965517
9	30	30	28	29	1	0.965517
9	30	30	28	29	1	0.965517
9	30	30	28	29	1	0.965517
10	28	29	29	30	0.965517	0.966667
10	28	29	29	30	0.965517	0.966667
10	28	29	29	30	0.965517	0.966667
10	28	29	29	30	0.965517	0.966667
10	28	29	29	30	0.965517	0.966667
10	28	29	29	30	0.965517	0.966667
10	28	29	29	30	0.965517	0.966667
10	28	29	29	30	0.965517	0.966667
10	28	29	29	30	0.965517	0.966667
11	30	30	25	25	1	1
11	30	30	25	25	1	1
11	30	30	25	25	1	1
11	30	30	25	25	1	1
11	30	30	25	25	1	1
11	30	30	25	25	1	1
11	30	30	25	25	1	1
11	30	30	25	25	1	1
11	30	30	25	25	1	1
11	30	30	25	25	1	1
12	24	26	28	28	0.923077	1
12	24	26	28	28	0.923077	1
12	24	26	28	28	0.923077	1
12	24	26	28	28	0.923077	1
12	24	26	28	28	0.923077	1
12	24	26	28	28	0.923077	1
12	24	26	28	28	0.923077	1
12	24	26	28	28	0.923077	1
12	24	26	28	28	0.923077	1
12	24	26	28	28	0.923077	1
12	24	26	28	28	0.923077	1
13	28	28	29	30	1	0.966667
13	28	28	29	30	1	0.966667
13	28	28	29	30	1	0.966667
13	28	28	29	30	1	0.966667
13	28	28	29	30	1	0.966667
13	28	28	29	30	1	0.966667
13	28	28	29	30	1	0.966667
13	28	28	29	30	1	0.966667
13	28	28	29	30	1	0.966667
13	28	28	29	30	1	0.966667

## Sheet: Femal data raw
Batch	LH_code	DGRP	Temperature	Vial	Larvae
1	low	21	29	1	1
1	low	21	29	2	0
1	low	21	29	3	1
1	low	21	29	4	0
1	low	21	29	5	1
1	low	21	29	6	1
1	low	21	29	7	1
1	low	21	27	1	0
1	low	21	27	3	1
1	low	21	27	4	1
1	low	21	27	5	1
1	low	21	27	6	0
1	low	21	27	7	1
1	low	21	27	8	0
1	low	21	27	9	0
1	low	21	27	10	0
1	low	21	27	11	1
1	low	21	27	12	0
1	low	21	27	13	1
1	low	21	27	14	1
1	low	21	27	15	1
1	low	21	27	17	1
1	low	21	27	18	1
1	low	21	27	19	1
1	low	21	27	20	1
1	low	21	27	21	1
1	low	21	27	22	1
1	low	21	27	23	1
1	low	21	27	24	1
1	low	21	27	25	1
1	low	21	27	26	1
1	low	21	27	27	1
1	low	21	27	28	1
1	low	21	27	29	1
1	low	21	27	30	1
1	low	21	29	8	1
1	low	21	29	9	1
1	low	21	29	10	1
1	low	21	29	11	1
1	low	21	29	12	1
1	low	21	29	13	1
1	low	21	29	14	1
1	low	21	29	15	1
1	low	21	29	16	0
1	low	21	29	17	1
1	low	21	29	18	1
1	low	21	29	19	1
1	low	21	29	20	0
1	low	21	29	21	1
1	low	21	29	22	1
1	low	21	29	23	1
1	low	21	29	24	1
1	low	21	29	25	0
1	low	21	29	26	1
1	low	21	29	27	1
1	low	21	29	28	1
1	low	21	29	29	1
1	low	21	29	30	1
1	low	21	25	1	1
1	low	21	25	2	1
1	low	21	25	4	1
1	low	21	25	5	1
1	low	21	25	6	1
1	low	21	25	8	1
1	low	21	25	9	1
1	low	21	25	10	1
1	low	21	25	11	1
1	low	21	25	12	1
1	low	21	25	13	1
1	low	21	25	14	1
1	low	21	25	15	1
1	low	21	25	16	1
1	low	21	25	17	1
1	low	21	25	18	1
1	low	21	25	19	1
1	low	21	25	20	1
1	low	21	25	21	1
1	low	21	25	22	1
1	low	21	25	23	1
1	low	21	25	24	1
1	low	21	25	25	1
1	low	21	25	26	1
1	low	21	25	27	1
1	low	21	25	28	1
1	low	21	25	29	1
1	low	21	25	30	1
1	high	59	29	1	1
1	high	59	29	2	0
1	high	59	27	1	1
1	high	59	27	2	1
1	high	59	27	3	1
1	high	59	27	4	1
1	high	59	27	5	1
1	high	59	27	6	1
1	high	59	27	7	1
1	high	59	27	8	1
1	high	59	27	9	1
1	high	59	27	10	1
1	high	59	27	11	1
1	high	59	27	12	1
1	high	59	27	13	1
1	high	59	27	15	1
1	high	59	27	16	1
1	high	59	27	17	1
1	high	59	27	18	1
1	high	59	27	19	1
1	high	59	27	20	1
1	high	59	27	21	0
1	high	59	27	22	0
1	high	59	27	23	1
1	high	59	27	25	1
1	high	59	27	26	1
1	high	59	27	27	1
1	high	59	27	28	1
1	high	59	29	3	1
1	high	59	29	4	1
1	high	59	29	5	1
1	high	59	29	6	1
1	high	59	29	7	0
1	high	59	29	8	0
1	high	59	29	9	1
1	high	59	29	10	0
1	high	59	29	11	1
1	high	59	29	12	1
1	high	59	29	13	1
1	high	59	29	14	1
1	high	59	25	1	1
1	high	59	25	2	1
1	high	59	25	3	1
1	high	59	25	4	1
1	high	59	25	5	1
1	high	59	25	6	1
1	high	59	25	8	1
1	high	59	25	9	1
1	high	59	25	10	1
1	high	59	25	11	1
1	high	59	25	12	1
1	high	59	25	13	1
1	high	59	25	14	1
1	high	59	25	15	1
1	high	59	25	16	1
1	high	59	25	17	1
1	high	59	25	18	1
1	high	59	25	19	1
1	high	59	25	20	1
1	high	59	25	21	1
1	high	59	25	22	1
1	high	59	25	23	1
1	high	59	25	24	1
1	high	59	25	25	1
1	high	59	25	26	1
1	high	59	25	27	1
1	high	59	25	28	1
1	high	59	25	29	1
1	high	59	25	30	1
1	high	59	27	29	1
1	high	59	27	30	1
1	high	59	29	16	1
1	high	59	29	17	1
1	high	59	29	18	1
1	high	59	29	19	1
1	high	59	29	20	1
1	high	59	29	21	1
1	high	59	29	23	1
1	high	59	29	24	1
1	high	59	29	26	1
1	high	59	29	27	1
1	high	59	29	28	1
1	high	59	29	30	1
1	high	59	29	15	1
3	high	75	29	1	1
3	high	75	29	2	1
3	high	75	29	3	1
3	high	75	29	4	1
3	high	75	29	5	1
3	high	75	27	1	1
3	high	75	27	2	1
3	high	75	27	3	1
3	high	75	27	4	1
3	high	75	27	5	1
3	high	75	27	6	1
3	high	75	27	7	1
3	high	75	27	8	1
3	high	75	27	9	1
3	high	75	27	10	1
3	high	75	27	11	1
3	high	75	27	12	1
3	high	75	27	13	1
3	high	75	27	14	0
3	high	75	27	15	1
3	high	75	27	16	1
3	high	75	27	17	1
3	high	75	27	18	1
3	high	75	27	19	1
3	high	75	27	20	1
3	high	75	27	21	1
3	high	75	27	22	1
3	high	75	27	23	1
3	high	75	27	24	1
3	high	75	27	25	1
3	high	75	27	26	1
3	high	75	27	27	1
3	high	75	27	28	1
3	high	75	27	29	1
3	high	75	27	30	1
3	high	75	29	6	1
3	high	75	29	7	1
3	high	75	29	9	1
3	high	75	29	10	1
3	high	75	29	11	1
3	high	75	29	12	1
3	high	75	29	13	1
3	high	75	29	14	1
3	high	75	29	15	1
3	high	75	29	16	1
3	high	75	29	17	1
3	high	75	29	18	1
3	high	75	29	19	1
3	high	75	29	20	1
3	high	75	29	22	1
3	high	75	29	23	1
3	high	75	29	24	1
3	high	75	29	25	1
3	high	75	29	26	1
3	high	75	29	27	1
3	high	75	29	28	1
3	high	75	29	29	1
3	high	75	25	1	1
3	high	75	25	2	1
3	high	75	25	3	1
3	high	75	25	4	1
3	high	75	25	5	1
3	high	75	25	6	1
3	high	75	25	7	1
3	high	75	25	8	1
3	high	75	25	9	1
3	high	75	25	10	1
3	high	75	25	11	1
3	high	75	25	12	1
3	high	75	25	13	1
3	high	75	25	14	1
3	high	75	25	15	1
3	high	75	25	16	1
3	high	75	25	17	1
3	high	75	25	18	0
3	high	75	25	20	1
3	high	75	25	21	1
3	high	75	25	22	1
3	high	75	25	23	1
3	high	75	25	24	0
3	high	75	25	25	1
3	high	75	25	26	1
3	high	75	25	27	1
3	high	75	25	28	1
3	high	75	25	29	1
3	high	75	25	30	1
2	low	109	27	1	1
2	low	109	27	2	1
2	low	109	27	3	1
2	low	109	27	4	1
2	low	109	27	5	1
2	low	109	27	6	1
2	low	109	27	7	0
2	low	109	27	8	1
2	low	109	27	9	1
2	low	109	27	10	1
2	low	109	29	1	1
2	low	109	29	2	1
2	low	109	29	3	1
2	low	109	29	4	1
2	low	109	29	5	1
2	low	109	29	6	1
2	low	109	29	7	1
2	low	109	29	9	1
2	low	109	29	10	1
2	low	109	29	11	1
2	low	109	29	12	1
2	low	109	29	13	1
2	low	109	29	14	1
2	low	109	29	15	1
2	low	109	29	16	1
2	low	109	29	17	1
2	low	109	29	18	1
2	low	109	29	19	1
2	low	109	25	28	1
2	low	109	25	29	1
2	low	109	25	30	1
2	low	109	27	11	1
2	low	109	27	13	1
2	low	109	27	14	1
2	low	109	27	15	1
2	low	109	27	16	1
2	low	109	27	17	1
2	low	109	27	18	1
2	low	109	27	19	1
2	low	109	27	20	1
2	low	109	27	21	1
2	low	109	27	22	1
2	low	109	27	23	1
2	low	109	27	24	1
2	low	109	27	25	1
2	low	109	27	26	1
2	low	109	27	27	0
2	low	109	27	29	1
2	low	109	27	30	1
2	low	109	29	20	1
2	low	109	29	21	1
2	low	109	29	22	1
2	low	109	29	23	1
2	low	109	29	24	1
2	low	109	29	25	0
2	low	109	29	26	1
2	low	109	29	27	1
2	low	109	29	28	1
2	low	109	29	29	1
2	low	109	29	30	1
2	low	109	25	1	1
2	low	109	25	2	1
2	low	109	25	3	1
2	low	109	25	4	1
2	low	109	25	5	1
2	low	109	25	7	1
2	low	109	25	8	1
2	low	109	25	9	1
2	low	109	25	10	1
2	low	109	25	11	1
2	low	109	25	12	1
2	low	109	25	13	1
2	low	109	25	14	1
2	low	109	25	15	1
2	low	109	25	16	1
2	low	109	25	17	1
2	low	109	25	18	0
3	low	138	27	1	1
3	low	138	29	1	1
3	low	138	25	1	1
3	low	138	25	2	1
3	low	138	25	3	1
3	low	138	25	4	1
3	low	138	25	5	1
3	low	138	25	6	0
3	low	138	29	2	0
3	low	149	27	1	1
3	low	149	27	2	1
3	low	149	27	4	1
3	low	149	27	5	1
3	low	149	27	6	1
3	low	149	27	7	1
3	low	149	27	8	1
3	low	149	27	10	1
3	low	149	29	1	1
3	low	149	29	3	1
3	low	149	29	4	1
3	low	149	29	5	0
3	low	149	29	6	1
3	low	149	29	7	1
3	low	149	29	8	1
3	low	149	29	9	1
3	low	149	29	10	1
3	low	149	29	11	1
3	low	149	29	12	1
3	low	149	29	13	1
3	low	149	29	14	0
3	low	149	29	15	1
3	low	149	29	16	1
3	low	149	29	18	1
3	low	149	29	20	1
3	low	149	29	21	1
3	low	149	29	23	1
3	low	149	29	24	1
3	low	149	29	25	1
3	low	149	29	26	0
3	low	149	29	27	1
3	low	149	29	28	1
3	low	149	29	29	1
3	low	149	29	30	1
3	low	149	25	1	1
3	low	149	25	2	1
3	low	149	25	3	0
3	low	149	25	4	1
3	low	149	25	5	1
3	low	149	25	6	1
3	low	149	27	11	1
3	low	149	27	13	1
3	low	149	27	14	1
3	low	149	27	15	1
3	low	149	27	16	1
3	low	149	27	17	1
3	low	149	27	18	1
3	low	149	27	19	0
3	low	149	27	20	1
3	low	149	27	21	0
3	low	149	27	23	1
3	low	149	27	24	1
3	low	149	27	25	1
3	low	149	27	26	1
3	low	149	27	27	1
3	low	149	27	28	1
3	low	149	27	29	1
3	low	149	27	30	1
3	low	149	25	7	1
3	low	149	25	8	1
3	low	149	25	9	1
3	low	149	25	10	1
3	low	149	25	11	1
3	low	149	25	12	1
3	low	149	25	13	1
3	low	149	25	14	1
3	low	149	25	15	1
3	low	149	25	16	1
3	low	149	25	17	1
3	low	149	25	18	1
3	low	149	25	19	1
3	low	149	25	20	1
3	low	149	25	21	1
3	low	149	25	22	1
3	low	149	25	23	1
3	low	149	25	24	1
3	low	149	25	25	1
3	low	149	25	26	1
3	low	149	25	27	1
3	low	149	25	28	0
3	low	149	25	29	1
3	low	149	25	30	1
3	low	195	29	1	0
3	low	195	29	2	1
3	low	195	29	4	1
3	low	195	27	1	1
3	low	195	27	2	1
3	low	195	27	3	1
3	low	195	27	4	1
3	low	195	27	5	1
3	low	195	27	6	1
3	low	195	27	7	1
3	low	195	27	8	1
3	low	195	27	9	1
3	low	195	27	10	1
3	low	195	27	11	1
3	low	195	27	12	1
3	low	195	29	6	1
3	low	195	29	7	1
3	low	195	29	9	1
3	low	195	29	10	1
3	low	195	29	11	1
3	low	195	29	12	1
3	low	195	29	13	1
3	low	195	29	14	1
3	low	195	29	15	1
3	low	195	29	16	1
3	low	195	29	17	1
3	low	195	29	18	1
3	low	195	29	19	1
3	low	195	29	20	1
3	low	195	29	21	1
3	low	195	29	23	1
3	low	195	29	24	1
3	low	195	29	25	1
3	low	195	29	27	1
3	low	195	29	28	1
3	low	195	29	29	1
3	low	195	29	30	1
3	low	195	25	1	1
3	low	195	25	2	1
3	low	195	25	3	1
3	low	195	25	4	1
3	low	195	25	5	1
3	low	195	25	6	1
3	low	195	25	7	1
3	low	195	25	8	1
3	low	195	25	9	1
3	low	195	25	10	1
3	low	195	25	11	1
3	low	195	25	12	1
3	low	195	25	13	1
3	low	195	25	14	1
3	low	195	25	15	1
3	low	195	25	16	1
3	low	195	25	17	1
3	low	195	25	18	1
3	low	195	25	19	1
3	low	195	25	20	1
3	low	195	25	21	1
3	low	195	25	22	1
3	low	195	27	13	1
3	low	195	27	14	1
3	low	195	27	15	1
3	low	195	27	16	1
3	low	195	27	17	1
3	low	195	27	18	1
3	low	195	27	19	1
3	low	195	27	20	1
3	low	195	27	21	1
3	low	195	27	22	1
3	low	195	27	23	1
3	low	195	27	24	1
3	low	195	27	25	1
3	low	195	27	27	1
3	low	195	27	29	1
3	low	195	27	30	1
3	low	195	25	23	1
3	low	195	25	24	1
3	low	195	25	25	1
3	low	195	25	26	1
3	low	195	25	27	1
3	low	195	25	28	1
3	low	195	25	29	1
3	low	195	25	30	1
3	high	208	27	1	0
3	high	208	29	1	1
3	high	208	29	2	1
3	high	208	29	3	1
3	high	208	29	4	1
3	high	208	29	5	1
3	high	208	29	6	1
3	high	208	29	7	1
3	high	208	29	8	1
3	high	208	25	1	1
3	high	208	27	2	1
3	high	208	27	3	1
3	high	208	27	4	1
3	high	208	27	5	1
3	high	208	27	6	1
3	high	208	27	7	1
3	high	208	27	8	1
3	high	208	27	9	1
3	high	208	27	10	1
3	high	208	27	11	1
3	high	208	27	12	1
3	high	208	27	13	1
3	high	208	27	14	1
3	high	208	27	15	1
3	high	208	27	16	1
3	high	208	27	17	1
3	high	208	27	18	1
3	high	208	27	19	1
3	high	208	27	20	1
3	high	208	27	21	1
3	high	208	27	22	1
3	high	208	27	23	1
3	high	208	27	24	1
3	high	208	27	25	1
3	high	208	27	26	1
3	high	208	27	27	1
3	high	208	27	28	1
3	high	208	27	29	1
3	high	208	27	30	1
3	high	208	29	9	1
3	high	208	29	10	1
3	high	208	29	11	1
3	high	208	29	12	1
3	high	208	29	13	1
3	high	208	29	14	1
3	high	208	29	15	1
3	high	208	29	16	1
3	high	208	29	17	1
3	high	208	29	18	1
3	high	208	29	19	1
3	high	208	29	20	1
3	high	208	29	21	1
3	high	208	29	22	1
3	high	208	29	25	1
3	high	208	29	26	1
3	high	208	29	27	1
3	high	208	29	28	1
3	high	208	29	29	1
3	high	208	29	30	1
3	high	208	25	2	1
3	high	208	25	3	1
3	high	208	25	4	1
3	high	208	25	5	1
3	high	208	25	7	1
3	high	208	25	9	1
3	high	208	25	10	1
3	high	208	25	11	1
3	high	208	25	12	1
3	high	208	25	13	1
3	high	208	25	14	1
3	high	208	25	15	1
3	high	208	25	16	1
3	high	208	25	17	1
3	high	208	25	18	1
3	high	208	25	19	1
3	high	208	25	20	1
3	high	208	25	21	1
3	high	208	25	22	1
3	high	208	25	23	1
3	high	208	25	24	1
3	high	208	25	25	1
3	high	208	25	26	1
3	high	208	25	27	1
3	high	208	25	28	0
3	high	208	25	29	1
3	high	208	25	30	1
3	high	228	27	1	1
3	high	228	27	4	1
3	high	228	29	1	1
3	high	228	29	2	1
3	high	228	29	3	1
3	high	228	29	4	1
3	high	228	29	5	1
3	high	228	29	6	1
3	high	228	29	7	1
3	high	228	29	8	1
3	high	228	29	9	1
3	high	228	29	10	1
3	high	228	29	11	1
3	high	228	29	12	1
3	high	228	29	13	1
3	high	228	29	15	1
3	high	228	29	16	1
3	high	228	29	17	1
3	high	228	29	18	1
3	high	228	29	19	1
3	high	228	29	20	0
3	high	228	29	21	1
3	high	228	29	22	1
3	high	228	29	23	1
3	high	228	29	24	1
3	high	228	29	25	1
3	high	228	29	26	1
3	high	228	29	27	0
3	high	228	29	28	0
3	high	228	29	29	1
3	high	228	29	30	1
3	high	228	25	1	1
3	high	228	25	2	1
3	high	228	25	3	1
3	high	228	25	4	1
3	high	228	25	5	1
3	high	228	27	5	1
3	high	228	27	6	1
3	high	228	27	7	1
3	high	228	27	8	1
3	high	228	27	9	1
3	high	228	27	10	1
3	high	228	27	11	1
3	high	228	27	12	1
3	high	228	27	13	1
3	high	228	27	14	1
3	high	228	27	15	1
3	high	228	27	16	0
3	high	228	27	17	1
3	high	228	27	18	1
3	high	228	27	19	1
3	high	228	27	20	1
3	high	228	27	21	1
3	high	228	27	22	1
3	high	228	27	23	1
3	high	228	27	24	1
3	high	228	27	25	1
3	high	228	27	26	1
3	high	228	27	27	1
3	high	228	27	28	1
3	high	228	27	29	0
3	high	228	27	30	1
3	high	228	25	6	0
3	high	228	25	7	1
3	high	228	25	8	1
3	high	228	25	9	1
3	high	228	25	10	1
3	high	228	25	11	1
3	high	228	25	12	1
3	high	228	25	13	1
3	high	228	25	14	1
3	high	228	25	15	1
3	high	228	25	16	1
3	high	228	25	17	1
3	high	228	25	18	1
3	high	228	25	19	1
3	high	228	25	20	1
3	high	228	25	21	1
3	high	228	25	22	1
3	high	228	25	23	1
3	high	228	25	24	1
3	high	228	25	25	1
3	high	228	25	26	1
3	high	228	25	27	1
3	high	228	25	28	1
3	high	228	25	29	1
3	high	228	25	30	1
3	low	229	27	1	1
3	low	229	27	2	1
3	low	229	27	3	1
3	low	229	27	4	1
3	low	229	27	5	1
3	low	229	27	6	1
3	low	229	27	7	1
3	low	229	27	8	1
3	low	229	27	9	1
3	low	229	29	2	1
3	low	229	29	3	0
3	low	229	29	5	1
3	low	229	29	6	1
3	low	229	29	8	1
3	low	229	29	10	1
3	low	229	29	11	1
3	low	229	29	12	0
3	low	229	29	13	1
3	low	229	29	14	1
3	low	229	29	15	1
3	low	229	25	1	1
3	low	229	25	2	1
3	low	229	25	3	1
3	low	229	25	4	1
3	low	229	25	5	1
3	low	229	25	6	1
3	low	229	25	7	1
3	low	229	27	10	0
3	low	229	27	11	1
3	low	229	27	12	1
3	low	229	27	13	1
3	low	229	27	14	1
3	low	229	27	16	1
3	low	229	27	19	1
3	low	229	27	20	1
3	low	229	27	22	1
3	low	229	27	23	1
3	low	229	27	28	1
3	low	229	27	30	0
3	low	229	29	16	0
3	low	229	29	17	1
3	low	229	29	20	1
3	low	229	29	23	1
3	low	229	29	24	0
3	low	229	29	26	0
3	low	229	25	9	1
3	low	229	25	12	1
3	low	229	25	13	1
3	low	229	25	14	1
3	low	229	25	15	1
3	low	229	25	16	1
3	low	229	25	17	1
3	low	229	25	18	1
3	low	229	25	20	1
3	low	229	25	21	1
3	low	229	25	23	1
3	low	229	25	24	1
3	low	229	25	25	1
3	low	229	25	27	1
3	low	229	25	28	1
3	low	229	25	29	1
3	low	229	25	30	1
3	low	229	25	19	1
3	low	229	25	11	1
3	low	229	29	30	0
2	low	235	29	1	1
2	low	235	29	2	1
2	low	235	29	3	1
2	low	235	29	4	1
2	low	235	29	5	1
2	low	235	29	6	1
2	low	235	29	7	1
2	low	235	29	8	1
2	low	235	29	9	1
2	low	235	27	1	1
2	low	235	27	2	0
2	low	235	27	3	1
2	low	235	27	4	1
2	low	235	27	5	1
2	low	235	27	6	1
2	low	235	27	7	1
2	low	235	27	9	1
2	low	235	27	10	1
2	low	235	27	11	1
2	low	235	27	12	0
2	low	235	27	13	1
2	low	235	27	14	1
2	low	235	27	15	1
2	low	235	27	16	1
2	low	235	27	17	1
2	low	235	29	10	1
2	low	235	29	11	0
2	low	235	29	12	1
2	low	235	29	13	0
2	low	235	29	14	1
2	low	235	29	15	1
2	low	235	29	16	0
2	low	235	29	17	1
2	low	235	29	18	1
2	low	235	29	19	1
2	low	235	29	20	1
2	low	235	29	21	1
2	low	235	29	22	1
2	low	235	29	24	1
2	low	235	29	25	1
2	low	235	29	26	1
2	low	235	29	27	1
2	low	235	29	28	1
2	low	235	29	29	1
2	low	235	29	30	1
2	low	235	25	1	1
2	low	235	25	2	1
2	low	235	25	4	1
2	low	235	25	5	1
2	low	235	25	6	1
2	low	235	25	7	0
2	low	235	25	8	1
2	low	235	25	9	1
2	low	235	25	10	0
2	low	235	25	11	1
2	low	235	25	12	1
2	low	235	25	13	1
2	low	235	25	14	1
2	low	235	25	15	1
2	low	235	25	16	1
2	low	235	25	17	1
2	low	235	25	18	1
2	low	235	25	19	1
2	low	235	25	20	1
2	low	235	25	21	1
2	low	235	25	22	1
2	low	235	25	23	1
2	low	235	25	24	1
2	low	235	25	25	1
2	low	235	25	26	1
2	low	235	25	27	1
2	low	235	25	28	1
2	low	235	25	29	0
2	low	235	25	30	0
2	low	235	27	18	1
2	low	235	27	20	1
2	low	235	27	21	0
2	low	235	27	22	1
2	low	235	27	23	1
2	low	235	27	24	1
2	low	235	27	25	1
2	low	235	27	26	1
2	low	235	27	27	1
2	low	235	27	28	1
2	low	235	27	29	1
1	high	237	27	1	1
1	high	237	27	2	1
1	high	237	29	1	0
1	high	237	29	2	1
1	high	237	29	3	1
1	high	237	29	4	1
1	high	237	29	5	1
1	high	237	29	6	1
1	high	237	29	7	1
1	high	237	29	8	1
1	high	237	29	9	1
1	high	237	29	10	1
1	high	237	29	11	1
1	high	237	29	12	0
1	high	237	29	13	1
1	high	237	29	14	0
1	high	237	29	15	1
1	high	237	29	17	1
1	high	237	29	18	1
1	high	237	25	1	1
1	high	237	25	2	1
1	high	237	27	3	0
1	high	237	27	4	1
1	high	237	27	5	1
1	high	237	27	6	1
1	high	237	27	7	1
1	high	237	27	8	1
1	high	237	27	9	1
1	high	237	27	10	0
1	high	237	27	11	1
1	high	237	27	12	1
1	high	237	27	13	1
1	high	237	27	14	1
1	high	237	27	15	0
1	high	237	27	16	1
1	high	237	27	17	0
1	high	237	27	18	1
1	high	237	27	19	1
1	high	237	27	20	1
1	high	237	27	21	1
1	high	237	27	22	1
1	high	237	27	23	1
1	high	237	27	24	1
1	high	237	29	19	0
1	high	237	29	20	1
1	high	237	29	21	0
1	high	237	29	22	0
1	high	237	29	23	1
1	high	237	29	24	1
1	high	237	25	3	1
1	high	237	25	4	1
1	high	237	25	5	1
1	high	237	25	6	1
1	high	237	25	7	1
1	high	237	25	8	1
1	high	237	25	9	1
1	high	237	25	10	1
1	high	237	25	11	1
1	high	237	25	12	1
1	high	237	25	13	1
1	high	237	25	14	1
1	high	237	25	15	0
1	high	237	25	16	1
1	high	237	25	17	1
1	high	237	25	18	1
1	high	237	25	19	1
1	high	237	25	20	1
1	high	237	25	21	1
1	high	237	25	22	1
1	high	237	25	23	0
1	high	237	25	24	1
1	high	237	27	25	1
1	high	237	27	26	1
1	high	237	27	27	1
1	high	237	27	28	1
1	high	237	27	29	1
1	high	237	29	25	1
1	high	237	29	26	1
1	high	237	29	27	1
1	high	237	29	28	1
1	high	237	29	29	1
1	high	237	29	30	1
1	high	237	25	26	1
1	high	237	25	27	0
1	high	237	25	29	1
1	high	237	25	30	1
1	high	256	27	1	1
1	high	256	27	2	1
1	high	256	27	3	1
1	high	256	27	4	1
1	high	256	27	5	1
1	high	256	27	6	0
1	high	256	27	8	1
1	high	256	27	9	1
1	high	256	27	10	1
1	high	256	27	11	1
1	high	256	27	12	1
1	high	256	27	13	1
1	high	256	27	14	1
1	high	256	27	15	1
1	high	256	27	16	1
1	high	256	27	17	1
1	high	256	27	18	1
1	high	256	27	19	1
1	high	256	27	20	1
1	high	256	27	21	1
1	high	256	27	22	1
1	high	256	27	23	1
1	high	256	27	24	1
1	high	256	27	25	1
1	high	256	27	26	1
1	high	256	27	27	1
1	high	256	27	28	1
1	high	256	27	29	1
1	high	256	27	30	1
1	high	256	29	1	1
1	high	256	29	2	1
1	high	256	29	3	1
1	high	256	29	4	1
1	high	256	29	5	1
1	high	256	29	6	1
1	high	256	29	7	1
1	high	256	29	8	1
1	high	256	29	9	1
1	high	256	29	10	1
1	high	256	29	11	1
1	high	256	29	12	1
1	high	256	29	13	1
1	high	256	29	14	1
1	high	256	29	15	1
1	high	256	29	16	1
1	high	256	29	17	1
1	high	256	29	18	1
1	high	256	29	19	1
1	high	256	29	20	1
1	high	256	29	21	1
1	high	256	29	22	1
1	high	256	29	23	1
1	high	256	29	24	1
1	high	256	29	25	1
1	high	256	29	26	1
1	high	256	29	27	1
1	high	256	29	28	1
1	high	256	29	29	1
1	high	256	29	30	1
1	high	256	25	1	1
1	high	256	25	3	1
1	high	256	25	4	1
1	high	256	25	5	1
1	high	256	25	6	1
1	high	256	25	7	1
1	high	256	25	8	1
1	high	256	25	9	0
1	high	256	25	10	1
1	high	256	25	11	1
1	high	256	25	12	1
1	high	256	25	13	1
1	high	256	25	14	1
1	high	256	25	15	1
1	high	256	25	16	1
1	high	256	25	17	1
1	high	256	25	18	1
1	high	256	25	19	0
1	high	256	25	20	1
1	high	256	25	21	1
1	high	256	25	22	1
1	high	256	25	23	1
1	high	256	25	24	1
1	high	256	25	25	1
1	high	256	25	26	1
1	high	256	25	27	1
1	high	256	25	28	1
1	high	256	25	29	1
1	high	256	25	30	1
3	low	280	27	1	1
3	low	280	29	1	1
3	low	280	29	3	1
3	low	280	29	5	1
3	low	280	29	6	1
3	low	280	25	1	1
3	low	280	25	2	1
3	low	280	25	3	1
3	low	280	27	2	1
3	low	280	27	3	1
3	low	280	27	4	1
3	low	280	27	5	1
3	low	280	27	6	1
3	low	280	27	7	1
3	low	280	27	8	1
3	low	280	27	9	1
3	low	280	27	10	1
3	low	280	27	11	1
3	low	280	27	12	1
3	low	280	27	13	1
3	low	280	27	14	1
3	low	280	27	15	1
3	low	280	27	17	1
3	low	280	27	18	1
3	low	280	29	9	1
3	low	280	29	10	1
3	low	280	29	11	1
3	low	280	29	12	1
3	low	280	29	14	1
3	low	280	29	15	1
3	low	280	29	16	1
3	low	280	29	18	1
3	low	280	29	19	1
3	low	280	25	4	0
3	low	280	25	5	1
3	low	280	25	6	1
3	low	280	25	7	1
3	low	280	25	8	1
3	low	280	25	9	1
3	low	280	25	10	1
3	low	280	25	11	1
3	low	280	25	12	1
3	low	280	25	13	1
3	low	280	25	14	1
3	low	280	25	15	1
3	low	280	25	16	1
3	low	280	25	17	1
3	low	280	25	18	1
3	low	280	25	19	1
3	low	280	25	20	1
3	low	280	25	21	1
3	low	280	25	22	0
3	low	280	25	23	1
3	low	280	25	24	1
3	low	280	25	25	1
3	low	280	25	26	1
3	low	280	25	27	0
3	low	280	25	28	1
3	low	280	27	20	0
3	low	280	27	21	1
3	low	280	27	22	1
3	low	280	27	23	1
3	low	280	27	24	1
3	low	280	27	25	1
3	low	280	27	26	1
3	low	280	27	27	1
3	low	280	27	28	1
3	low	280	27	29	1
3	low	280	27	30	1
3	low	280	29	26	1
3	low	280	29	27	0
3	low	280	29	28	1
3	low	280	29	29	0
3	low	280	29	30	1
3	low	280	25	29	1
3	low	280	25	30	1
3	low	301	29	1	1
3	low	301	27	1	1
3	low	301	27	2	1
3	low	301	27	5	1
3	low	301	27	6	1
3	low	301	27	7	1
3	low	301	27	8	1
3	low	301	27	10	1
3	low	301	27	11	1
3	low	301	27	12	1
3	low	301	27	14	1
3	low	301	27	15	1
3	low	301	27	16	1
3	low	301	27	18	1
3	low	301	29	4	1
3	low	301	29	5	1
3	low	301	29	7	1
3	low	301	29	8	1
3	low	301	29	9	1
3	low	301	29	12	1
3	low	301	29	13	1
3	low	301	29	15	1
3	low	301	29	16	1
3	low	301	29	17	1
3	low	301	29	20	1
3	low	301	29	21	1
3	low	301	29	22	1
3	low	301	29	23	1
3	low	301	29	25	1
3	low	301	29	26	1
3	low	301	29	27	1
3	low	301	29	28	1
3	low	301	29	30	1
3	low	301	25	1	1
3	low	301	25	2	1
3	low	301	25	3	1
3	low	301	25	4	1
3	low	301	25	5	1
3	low	301	25	6	1
3	low	301	25	7	1
3	low	301	25	8	1
3	low	301	25	9	1
3	low	301	25	10	1
3	low	301	25	11	1
3	low	301	25	12	1
3	low	301	25	13	1
3	low	301	25	14	1
3	low	301	25	15	1
3	low	301	25	16	1
3	low	301	27	19	1
3	low	301	27	21	1
3	low	301	27	22	1
3	low	301	27	23	0
3	low	301	27	24	1
3	low	301	27	25	1
3	low	301	27	26	1
3	low	301	27	27	1
3	low	301	27	28	1
3	low	301	27	29	1
3	low	301	27	30	0
3	low	301	25	17	1
3	low	301	25	18	1
3	low	301	25	19	1
3	low	301	25	20	1
3	low	301	25	21	1
3	low	301	25	22	1
3	low	301	25	23	1
3	low	301	25	25	1
3	low	301	25	26	1
3	low	301	25	27	1
3	low	301	25	28	1
3	low	301	25	29	1
3	low	301	25	30	1
2	low	319	27	1	1
2	low	319	29	1	1
2	low	319	29	2	1
2	low	319	29	3	1
2	low	319	29	4	1
2	low	319	29	5	1
2	low	319	29	6	1
2	low	319	29	7	1
2	low	319	29	8	1
2	low	319	25	1	1
2	low	319	27	2	1
2	low	319	27	3	1
2	low	319	27	4	1
2	low	319	27	5	1
2	low	319	27	6	1
2	low	319	27	7	1
2	low	319	27	8	1
2	low	319	27	9	1
2	low	319	27	10	1
2	low	319	27	11	1
2	low	319	27	12	1
2	low	319	27	13	0
2	low	319	27	14	1
2	low	319	27	15	1
2	low	319	27	16	1
2	low	319	27	17	1
2	low	319	27	18	1
2	low	319	27	19	1
2	low	319	27	20	1
2	low	319	27	21	1
2	low	319	27	22	1
2	low	319	27	23	1
2	low	319	27	24	1
2	low	319	27	25	1
2	low	319	27	26	1
2	low	319	27	27	1
2	low	319	27	28	1
2	low	319	27	29	1
2	low	319	27	30	1
2	low	319	29	9	1
2	low	319	29	12	1
2	low	319	29	13	1
2	low	319	29	14	1
2	low	319	29	15	1
2	low	319	29	16	1
2	low	319	29	17	1
2	low	319	29	18	1
2	low	319	29	19	1
2	low	319	29	20	1
2	low	319	29	21	1
2	low	319	25	2	1
2	low	319	25	3	1
2	low	319	25	4	1
2	low	319	25	5	1
2	low	319	25	6	1
2	low	319	25	7	1
2	low	319	25	8	1
2	low	319	25	9	1
2	low	319	25	10	1
2	low	319	25	11	1
2	low	319	25	12	1
2	low	319	25	13	1
2	low	319	25	14	1
2	low	319	25	15	1
2	low	319	25	16	1
2	low	319	25	17	1
2	low	319	29	22	1
2	low	319	29	23	1
2	low	319	25	18	1
2	low	319	25	19	1
2	low	319	25	20	1
2	low	319	25	21	1
2	low	319	25	22	1
2	low	319	25	23	1
2	low	319	25	24	1
2	low	319	25	25	1
2	low	319	25	26	1
2	low	319	25	27	1
2	low	319	25	28	1
2	low	319	25	29	1
2	low	319	25	30	1
2	low	319	29	25	1
1	high	320	27	1	1
1	high	320	27	2	1
1	high	320	27	3	1
1	high	320	27	4	1
1	high	320	27	5	1
1	high	320	27	6	0
1	high	320	27	7	0
1	high	320	27	8	1
1	high	320	27	9	1
1	high	320	27	10	1
1	high	320	27	11	1
1	high	320	27	12	1
1	high	320	29	2	1
1	high	320	29	3	0
1	high	320	29	4	0
1	high	320	29	5	0
1	high	320	29	6	1
1	high	320	29	7	1
1	high	320	29	8	0
1	high	320	29	9	0
1	high	320	29	10	0
1	high	320	29	12	1
1	high	320	29	13	1
1	high	320	29	14	1
1	high	320	29	15	1
1	high	320	29	16	1
1	high	320	29	17	1
1	high	320	29	18	1
1	high	320	29	19	1
1	high	320	29	20	1
1	high	320	29	21	0
1	high	320	29	22	1
1	high	320	29	23	1
1	high	320	29	24	1
1	high	320	29	25	1
1	high	320	29	26	1
1	high	320	29	27	0
1	high	320	25	2	1
1	high	320	25	3	1
1	high	320	25	4	1
1	high	320	25	5	1
1	high	320	25	6	1
1	high	320	25	7	0
1	high	320	25	9	1
1	high	320	25	10	1
1	high	320	25	11	1
1	high	320	25	12	1
1	high	320	25	13	1
1	high	320	25	15	1
1	high	320	25	16	0
1	high	320	25	18	1
1	high	320	25	19	1
1	high	320	25	20	1
1	high	320	25	21	0
1	high	320	25	22	1
1	high	320	25	23	1
1	high	320	25	24	1
1	high	320	25	25	0
1	high	320	25	27	1
1	high	320	25	28	1
1	high	320	25	29	1
1	high	320	25	30	1
1	high	320	25	1	1
1	high	320	25	14	1
1	high	320	25	17	1
1	high	320	25	26	1
1	high	320	27	18	1
1	high	320	27	13	1
1	high	320	27	14	1
1	high	320	27	15	1
1	high	320	27	16	1
1	high	320	27	17	1
1	high	320	27	19	1
1	high	320	27	20	1
1	high	320	27	21	1
1	high	320	27	22	0
1	high	320	27	23	1
1	high	320	27	24	1
1	high	320	27	26	1
1	high	320	27	27	1
1	high	320	27	28	1
1	high	320	27	29	1
1	high	320	27	30	1
1	high	320	29	29	1
1	high	320	29	30	1
1	low	338	29	1	1
1	low	338	29	1	1
1	low	338	29	2	1
1	low	338	29	2	1
1	low	338	29	5	1
1	low	338	29	6	1
1	low	338	27	1	1
1	low	338	27	2	1
1	low	338	27	3	1
1	low	338	27	4	1
1	low	338	27	5	1
1	low	338	27	6	1
1	low	338	27	7	1
1	low	338	27	8	1
1	low	338	27	9	1
1	low	338	29	4	1
1	low	338	29	5	1
1	low	338	29	6	1
1	low	338	29	7	1
1	low	338	29	7	1
1	low	338	29	8	1
1	low	338	29	8	1
1	low	338	29	9	1
1	low	338	29	9	1
1	low	338	29	10	1
1	low	338	29	10	1
1	low	338	29	11	1
1	low	338	29	11	1
1	low	338	29	12	1
1	low	338	29	12	1
1	low	338	29	13	1
1	low	338	29	13	1
1	low	338	29	14	1
1	low	338	29	14	1
1	low	338	29	15	1
1	low	338	29	15	1
1	low	338	29	16	1
1	low	338	29	16	1
1	low	338	29	17	1
1	low	338	29	17	1
1	low	338	29	18	1
1	low	338	29	18	1
1	low	338	29	19	1
1	low	338	29	19	1
1	low	338	29	20	1
1	low	338	29	21	1
1	low	338	29	22	1
1	low	338	29	23	1
1	low	338	29	24	0
1	low	338	25	1	1
1	low	338	25	2	1
1	low	338	25	3	1
1	low	338	25	4	1
1	low	338	25	5	1
1	low	338	25	6	0
1	low	338	25	7	1
1	low	338	25	8	0
1	low	338	25	9	1
1	low	338	25	10	0
1	low	338	25	11	1
1	low	338	25	12	1
1	low	338	25	13	1
1	low	338	25	14	1
1	low	338	25	15	1
1	low	338	25	16	1
1	low	338	27	20	1
1	low	338	27	21	1
1	low	338	27	22	1
1	low	338	27	23	1
1	low	338	27	24	1
1	low	338	27	25	1
1	low	338	27	26	1
1	low	338	27	27	1
1	low	338	27	28	1
1	low	338	27	29	1
1	low	338	27	30	1
1	low	338	27	10	1
1	low	338	27	11	1
1	low	338	27	12	1
1	low	338	27	13	1
1	low	338	27	14	1
1	low	338	27	15	1
1	low	338	27	17	1
1	low	338	27	18	1
1	low	338	27	19	1
1	low	338	29	20	1
1	low	338	29	21	1
1	low	338	29	22	1
1	low	338	29	23	1
1	low	338	29	24	1
1	low	338	29	25	1
1	low	338	29	25	0
1	low	338	29	26	1
1	low	338	29	26	1
1	low	338	29	27	1
1	low	338	29	27	1
1	low	338	29	28	1
1	low	338	29	28	1
1	low	338	29	29	1
1	low	338	29	29	1
1	low	338	29	30	1
1	low	338	29	30	1
1	low	338	25	18	1
1	low	338	25	19	1
1	low	338	25	20	1
1	low	338	25	21	1
1	low	338	25	22	1
1	low	338	25	23	1
1	low	338	25	24	1
1	low	338	25	25	1
1	low	338	25	26	1
1	low	338	25	27	1
1	low	338	25	28	1
1	low	338	25	28	1
1	low	338	25	29	1
1	low	338	25	30	1
2	high	356	29	20	1
2	high	356	29	1	1
2	high	356	29	2	1
2	high	356	29	3	1
2	high	356	29	4	1
2	high	356	29	5	1
2	high	356	29	6	1
2	high	356	29	7	1
2	high	356	29	8	1
2	high	356	29	9	1
2	high	356	29	10	1
2	high	356	29	11	1
2	high	356	29	12	1
2	high	356	29	13	1
2	high	356	29	14	1
2	high	356	29	15	1
2	high	356	29	16	1
2	high	356	29	17	1
2	high	356	29	18	1
2	high	356	29	19	0
2	high	356	29	21	1
2	high	356	29	22	1
2	high	356	29	23	1
2	high	356	29	24	1
2	high	356	29	25	1
2	high	356	29	26	1
2	high	356	29	27	1
2	high	356	29	28	1
2	high	356	29	29	1
2	high	356	29	30	0
2	high	356	27	1	1
2	high	356	27	2	0
2	high	356	27	3	1
2	high	356	27	4	1
2	high	356	27	5	1
2	high	356	27	6	1
2	high	356	27	7	1
2	high	356	27	8	0
2	high	356	27	9	1
2	high	356	27	10	1
2	high	356	27	11	1
2	high	356	27	12	1
2	high	356	27	13	1
2	high	356	27	14	1
2	high	356	27	15	1
2	high	356	27	16	1
2	high	356	27	17	1
2	high	356	27	18	1
2	high	356	27	19	1
2	high	356	27	20	1
2	high	356	27	21	1
2	high	356	27	22	1
2	high	356	27	23	1
2	high	356	27	1	1
2	high	356	27	2	1
2	high	356	27	3	1
2	high	356	27	4	1
2	high	356	27	5	1
2	high	356	27	6	1
2	high	356	27	7	1
2	high	356	27	9	1
2	high	356	27	10	1
2	high	356	27	11	1
2	high	356	27	12	1
2	high	356	27	13	1
2	high	356	27	14	1
2	high	356	27	15	1
2	high	356	29	1	1
2	high	356	29	2	1
2	high	356	29	3	1
2	high	356	29	4	1
2	high	356	29	5	0
2	high	356	29	7	1
2	high	356	29	8	1
2	high	356	29	9	1
2	high	356	29	10	1
2	high	356	29	11	1
2	high	356	29	12	1
2	high	356	29	13	1
2	high	356	29	14	1
2	high	356	29	15	1
2	high	356	29	16	1
2	high	356	29	17	0
2	high	356	29	18	1
2	high	356	29	19	1
2	high	356	29	20	1
2	high	356	29	21	1
2	high	356	29	22	1
2	high	356	29	23	1
2	high	356	29	24	1
2	high	356	29	25	1
2	high	356	29	26	1
2	high	356	29	28	1
2	high	356	29	29	1
2	high	356	29	30	1
2	high	356	29	6	0
2	high	356	25	1	1
2	high	356	25	2	1
2	high	356	25	3	1
2	high	356	25	4	1
2	high	356	25	5	1
2	high	356	25	6	1
2	high	356	25	7	1
2	high	356	25	8	1
2	high	356	25	9	1
2	high	356	25	10	1
2	high	356	25	11	1
2	high	356	25	12	1
2	high	356	25	13	1
2	high	356	25	14	1
2	high	356	25	15	1
2	high	356	25	16	1
2	high	356	25	17	1
2	high	356	25	18	1
2	high	356	25	19	1
2	high	356	25	20	1
2	high	356	25	21	1
2	high	356	25	22	0
2	high	356	25	23	1
2	high	356	25	24	1
2	high	356	25	25	1
2	high	356	25	26	1
2	high	356	25	27	1
2	high	356	25	28	1
2	high	356	25	29	1
2	high	356	25	30	1
2	high	356	27	24	1
2	high	356	27	26	1
2	high	356	27	27	1
2	high	356	27	28	1
2	high	356	27	29	1
2	high	356	27	30	0
2	high	356	27	16	1
2	high	356	27	17	1
2	high	356	27	18	1
2	high	356	27	19	1
2	high	356	27	20	1
2	high	356	27	21	1
2	high	356	27	22	1
2	high	356	27	23	1
2	high	356	27	24	1
2	high	356	27	25	1
2	high	356	27	26	1
2	high	356	27	27	0
2	high	356	27	28	1
2	high	356	27	29	1
2	high	356	27	30	1
2	high	356	25	1	1
2	high	356	25	2	1
2	high	356	25	3	1
2	high	356	25	4	1
2	high	356	25	5	1
2	high	356	25	6	1
2	high	356	25	7	1
2	high	356	25	8	0
2	high	356	25	9	1
2	high	356	25	10	1
2	high	356	25	11	1
2	high	356	25	12	1
2	high	356	25	13	1
2	high	356	25	14	1
2	high	356	25	15	1
2	high	356	25	16	1
2	high	356	25	17	1
2	high	356	25	18	1
2	high	356	25	19	1
2	high	356	25	20	1
2	high	356	25	21	1
2	high	356	25	22	1
2	high	356	25	23	1
2	high	356	25	24	1
2	high	356	25	25	1
2	high	356	25	26	1
2	high	356	25	27	0
2	high	356	25	28	1
2	high	356	25	29	0
2	high	356	25	30	0
3	high	360	29	1	1
3	high	360	29	2	1
3	high	360	29	3	1
3	high	360	29	4	1
3	high	360	29	5	1
3	high	360	29	6	1
3	high	360	29	7	1
3	high	360	29	9	1
3	high	360	29	10	1
3	high	360	29	13	1
3	high	360	29	14	1
3	high	360	29	15	1
3	high	360	29	16	1
3	high	360	29	17	1
3	high	360	29	19	1
3	high	360	29	20	1
3	high	360	29	21	1
3	high	360	29	22	1
3	high	360	27	1	1
3	high	360	27	2	1
3	high	360	27	3	1
3	high	360	27	4	1
3	high	360	27	5	1
3	high	360	27	6	1
3	high	360	27	7	1
3	high	360	27	8	1
3	high	360	27	9	1
3	high	360	27	10	0
3	high	360	27	11	1
3	high	360	27	12	1
3	high	360	27	13	1
3	high	360	27	14	1
3	high	360	27	15	1
3	high	360	27	16	1
3	high	360	27	17	1
3	high	360	27	18	1
3	high	360	27	19	1
3	high	360	27	20	1
3	high	360	27	21	1
3	high	360	27	22	1
3	high	360	27	23	1
3	high	360	27	24	1
3	high	360	29	23	1
3	high	360	29	24	1
3	high	360	29	25	1
3	high	360	29	26	1
3	high	360	29	27	1
3	high	360	29	28	1
3	high	360	29	29	1
3	high	360	29	30	1
3	high	360	25	1	1
3	high	360	25	2	1
3	high	360	25	3	1
3	high	360	25	4	1
3	high	360	25	5	1
3	high	360	25	6	1
3	high	360	25	7	1
3	high	360	25	8	1
3	high	360	25	9	1
3	high	360	25	10	1
3	high	360	25	11	1
3	high	360	25	12	1
3	high	360	25	13	1
3	high	360	25	14	1
3	high	360	27	25	1
3	high	360	27	26	1
3	high	360	27	27	1
3	high	360	27	28	1
3	high	360	27	29	1
3	high	360	27	30	1
3	high	360	25	15	1
3	high	360	25	16	1
3	high	360	25	17	0
3	high	360	25	18	1
3	high	360	25	19	1
3	high	360	25	20	1
3	high	360	25	21	1
3	high	360	25	22	1
3	high	360	25	23	1
3	high	360	25	24	1
3	high	360	25	25	1
3	high	360	25	26	1
3	high	360	25	27	1
3	high	360	25	28	1
3	high	360	25	29	1
3	high	360	25	30	1
1	high	362	27	1	1
1	high	362	27	2	1
1	high	362	27	3	1
1	high	362	27	4	1
1	high	362	29	1	1
1	high	362	29	2	1
1	high	362	29	3	0
1	high	362	29	5	1
1	high	362	29	6	1
1	high	362	25	1	1
1	high	362	25	2	1
1	high	362	25	3	1
1	high	362	25	4	1
1	high	362	25	5	1
1	high	362	25	6	1
1	high	362	25	7	1
1	high	362	25	8	1
1	high	362	25	9	1
1	high	362	25	10	1
1	high	362	25	11	1
1	high	362	25	12	1
1	high	362	25	13	1
1	high	362	25	14	1
1	high	362	25	15	1
1	high	362	25	16	1
1	high	362	25	17	1
1	high	362	25	18	1
1	high	362	25	19	1
1	high	362	25	20	1
1	high	362	25	21	1
1	high	362	25	22	1
1	high	362	25	23	1
1	high	362	25	24	1
1	high	362	25	25	1
1	high	362	27	26	0
1	high	362	27	5	1
1	high	362	27	6	1
1	high	362	27	7	1
1	high	362	27	8	1
1	high	362	27	9	1
1	high	362	27	10	1
1	high	362	27	11	1
1	high	362	27	12	0
1	high	362	27	13	1
1	high	362	27	14	1
1	high	362	27	15	1
1	high	362	27	16	1
1	high	362	27	17	1
1	high	362	27	18	1
1	high	362	27	19	1
1	high	362	27	21	1
1	high	362	27	22	1
1	high	362	27	23	1
1	high	362	27	24	1
1	high	362	27	25	1
1	high	362	27	27	1
1	high	362	27	28	1
1	high	362	27	29	1
1	high	362	27	30	1
1	high	362	29	7	0
1	high	362	29	8	1
1	high	362	29	9	0
1	high	362	29	10	1
1	high	362	29	11	1
1	high	362	29	12	1
1	high	362	29	13	1
1	high	362	29	14	0
1	high	362	29	15	1
1	high	362	29	16	1
1	high	362	29	17	1
1	high	362	29	19	1
1	high	362	29	20	1
1	high	362	29	21	1
1	high	362	29	22	0
1	high	362	29	23	1
1	high	362	29	24	1
1	high	362	29	25	1
1	high	362	29	27	1
1	high	362	29	28	1
1	high	362	29	29	1
1	high	362	29	30	1
1	high	362	25	26	1
1	high	362	25	27	0
1	high	362	25	28	1
1	high	362	25	29	1
1	high	362	25	30	1
3	low	365	27	1	1
3	low	365	25	1	1
3	low	365	25	2	1
3	low	365	27	2	1
3	low	365	27	4	1
3	low	365	27	5	1
3	low	365	27	6	1
3	low	365	27	7	1
3	low	365	27	8	1
3	low	365	27	10	1
3	low	365	27	12	0
3	low	365	27	13	1
3	low	365	27	14	1
3	low	365	27	15	1
3	low	365	27	16	1
3	low	365	25	3	1
3	low	365	25	4	1
3	low	365	25	5	1
3	low	365	25	6	1
3	low	365	25	7	1
3	low	365	25	8	1
3	low	365	25	9	1
3	low	365	25	10	1
3	low	365	27	17	1
3	low	365	27	18	1
3	low	365	27	20	1
3	low	365	27	21	1
3	low	365	27	22	1
3	low	365	27	23	1
3	low	365	27	24	1
3	low	365	27	25	1
3	low	365	27	26	1
3	low	365	27	27	1
3	low	365	27	28	1
3	low	365	29	1	1
3	low	365	29	2	1
3	low	365	29	3	1
3	low	365	25	11	1
3	low	365	25	12	1
3	low	365	25	13	1
3	low	365	25	14	1
3	low	365	25	16	1
3	low	365	25	17	1
3	low	365	25	18	1
3	low	365	25	19	1
3	low	365	25	20	0
3	low	365	25	21	1
3	low	365	25	22	1
3	low	365	25	24	1
3	low	365	25	25	1
3	low	365	25	26	1
3	low	365	25	27	1
3	low	365	25	28	1
3	low	365	25	29	1
3	low	365	25	30	1
1	high	374	27	1	1
1	high	374	27	2	1
1	high	374	29	1	1
1	high	374	29	2	1
1	high	374	29	4	1
1	high	374	29	5	1
1	high	374	29	6	1
1	high	374	29	7	1
1	high	374	29	8	1
1	high	374	29	9	1
1	high	374	29	10	1
1	high	374	29	11	1
1	high	374	29	12	1
1	high	374	29	13	1
1	high	374	29	14	1
1	high	374	25	1	1
1	high	374	27	4	1
1	high	374	27	5	1
1	high	374	27	7	1
1	high	374	27	8	1
1	high	374	27	9	1
1	high	374	27	10	1
1	high	374	27	11	1
1	high	374	27	12	1
1	high	374	27	13	1
1	high	374	27	14	1
1	high	374	27	15	1
1	high	374	27	16	1
1	high	374	27	17	1
1	high	374	27	18	1
1	high	374	27	20	1
1	high	374	27	21	1
1	high	374	27	22	1
1	high	374	27	23	1
1	high	374	27	24	1
1	high	374	27	25	1
1	high	374	29	15	1
1	high	374	29	16	1
1	high	374	29	17	1
1	high	374	29	19	1
1	high	374	29	20	1
1	high	374	29	21	1
1	high	374	29	22	1
1	high	374	29	23	1
1	high	374	29	24	1
1	high	374	29	26	1
1	high	374	29	27	1
1	high	374	29	28	1
1	high	374	29	29	1
1	high	374	29	30	1
1	high	374	25	2	1
1	high	374	25	3	1
1	high	374	25	4	1
1	high	374	25	5	1
1	high	374	25	6	1
1	high	374	25	7	1
1	high	374	25	8	1
1	high	374	25	9	1
1	high	374	25	12	1
1	high	374	25	13	1
1	high	374	25	15	1
1	high	374	25	16	1
1	high	374	25	17	1
1	high	374	25	18	1
1	high	374	25	19	1
1	high	374	25	20	1
1	high	374	25	21	1
1	high	374	25	22	1
1	high	374	25	23	1
1	high	374	25	25	1
1	high	374	25	26	1
1	high	374	25	27	1
1	high	374	25	28	1
1	high	374	25	29	1
1	high	374	25	10	1
1	high	374	25	11	1
1	high	374	25	24	1
1	high	374	25	30	1
1	high	374	27	27	1
1	high	374	27	28	1
1	high	374	27	29	1
1	high	374	27	30	0
2	high	390	29	1	1
2	high	390	29	2	1
2	high	390	29	3	1
2	high	390	29	4	1
2	high	390	25	1	1
2	high	390	27	1	1
2	high	390	27	2	1
2	high	390	27	3	1
2	high	390	27	4	1
2	high	390	27	6	1
2	high	390	27	7	1
2	high	390	27	8	1
2	high	390	29	5	1
2	high	390	29	6	1
2	high	390	29	7	1
2	high	390	29	8	1
2	high	390	29	9	1
2	high	390	29	10	1
2	high	390	29	12	1
2	high	390	29	13	1
2	high	390	29	14	1
2	high	390	29	15	1
2	high	390	29	16	1
2	high	390	29	17	1
2	high	390	29	18	1
2	high	390	29	19	1
2	high	390	29	20	1
2	high	390	29	21	1
2	high	390	29	22	1
2	high	390	29	23	1
2	high	390	29	24	0
2	high	390	29	25	1
2	high	390	29	26	1
2	high	390	29	27	1
2	high	390	25	2	1
2	high	390	25	3	1
2	high	390	25	4	1
2	high	390	25	5	1
2	high	390	25	6	1
2	high	390	25	7	1
2	high	390	25	8	1
2	high	390	25	9	1
2	high	390	25	10	1
2	high	390	25	11	1
2	high	390	25	12	1
2	high	390	27	9	1
2	high	390	27	10	1
2	high	390	27	11	1
2	high	390	27	12	1
2	high	390	27	13	1
2	high	390	27	14	1
2	high	390	27	15	1
2	high	390	27	16	1
2	high	390	27	17	1
2	high	390	27	18	1
2	high	390	27	19	1
2	high	390	27	20	0
2	high	390	27	21	0
2	high	390	27	22	1
2	high	390	27	23	1
2	high	390	29	28	0
2	high	390	29	30	0
2	high	390	25	13	1
2	high	390	25	14	1
2	high	390	25	15	1
2	high	390	25	16	1
2	high	390	25	17	1
2	high	390	25	18	1
2	high	390	25	19	1
2	high	390	25	21	1
2	high	390	25	22	0
2	high	390	25	23	1
2	high	390	25	24	0
2	high	390	25	25	1
2	high	390	25	26	1
2	high	390	25	27	0
2	high	390	25	28	1
[truncated: 1,288 more rows]

## Sheet: Female data
Batch	LH_code	DGRP	Temperature	case	total
1	low	21	29	25	30
1	low	21	27	22	28
1	low	21	25	28	28
1	high	59	29	23	27
1	high	59	27	26	28
1	high	59	25	29	29
3	high	75	29	27	27
3	high	75	27	29	30
3	high	75	25	27	29
2	low	109	27	26	28
2	low	109	29	28	29
2	low	109	25	19	20
3	low	138	27	1	1
3	low	138	29	1	2
3	low	138	25	5	6
3	low	149	27	24	26
3	low	149	29	23	26
3	low	149	25	28	30
3	low	195	29	24	25
3	low	195	27	28	28
3	low	195	25	30	30
3	high	208	27	29	30
3	high	208	29	28	28
3	high	208	25	27	28
3	high	228	27	26	28
3	high	228	29	26	29
3	high	228	25	29	30
3	low	229	27	19	21
3	low	229	29	12	18
3	low	229	25	26	26
2	low	235	29	26	29
2	low	235	27	24	27
2	low	235	25	25	29
1	high	237	27	25	29
1	high	237	29	23	29
1	high	237	25	25	28
1	high	256	27	28	29
1	high	256	29	30	30
1	high	256	25	27	29
3	low	280	27	27	28
3	low	280	29	16	18
3	low	280	25	27	30
3	low	301	29	20	20
3	low	301	27	22	24
3	low	301	25	29	29
2	low	319	27	29	30
2	low	319	29	22	22
2	low	319	25	30	30
1	high	320	27	26	29
1	high	320	29	19	27
1	high	320	25	25	29
1	low	338	29	55	57
1	low	338	27	29	29
1	low	338	25	27	30
2	high	356	29	54	59
2	high	356	27	54	58
2	high	356	25	55	60
3	high	360	29	26	26
3	high	360	27	29	30
3	high	360	25	29	30
1	high	362	27	27	29
1	high	362	29	22	27
1	high	362	25	29	30
3	low	365	27	23	24
3	low	365	25	27	28
3	low	365	29	3	3
1	high	374	27	25	26
1	high	374	29	27	27
1	high	374	25	29	29
2	high	390	29	25	28
2	high	390	25	26	29
2	high	390	27	26	28
3	low	409	27	24	25
3	low	409	29	11	14
3	low	409	25	13	14
3	high	439	27	27	29
3	high	439	29	18	19
3	high	439	25	27	27
2	low	502	27	27	28
2	low	502	29	29	29
2	low	502	25	28	30
2	low	530	29	21	26
2	low	530	25	18	19
2	low	530	27	27	29
2	high	559	27	26	28
2	high	559	29	24	30
2	high	559	25	24	27
3	high	584	27	24	25
3	high	584	29	27	28
3	high	584	25	27	29
2	low	627	25	27	29
2	low	627	27	27	28
2	low	627	29	6	7
2	high	630	29	20	29
2	high	630	27	25	27
2	high	630	25	28	29
2	high	732	29	29	29
2	high	732	27	29	30
2	high	732	25	28	29
1	low	808	25	23	28
1	low	808	27	24	30
1	low	808	29	21	28
2	low	818	27	20	26
2	low	818	29	19	25
2	low	818	25	24	29
1	low	819	27	26	28
1	low	819	29	24	27
1	low	819	25	25	29
1	low	820	29	26	29
1	low	820	27	24	27
1	low	820	25	27	30
2	high	855	27	28	29
2	high	855	29	26	29
2	high	855	25	30	30
3	high	859	29	29	29
3	high	859	27	25	27
3	high	859	25	28	30
1	low	900	29	18	27
1	low	900	25	28	28
1	low	900	27	18	22

## Sheet: Canton S female data
Batch	CScase25	CStotal25	CScase29	CStotal29	CSprop25	CSprop29
1	27	28	26	29	0.964286	0.896552
2	30	30	26	28	1	0.928571
3	28	30	29	30	0.933333	0.966667
